# Supplementary material for: Molecular Bidents with Two Electrophilic Warheads as a New Pharmacological Modality
Source: ACS Cent Sci. 2024 Feb 26;10(6):1156–66. doi: 10.1021/acscentsci.3c01245 (PMC11212140; doi:10.1021/acscentsci.3c01245)
Supplement: Supplementary file 2 — oc3c01245_si_002.xlsx [file oc3c01245_si_002.xlsx]

## Sheet: Sheet1
HUGO Symbol	Entrez ID	pdb_id	ligand_id	residue_chain	Number of unique pdb	unique ligand ID	number of unique ligands
RORC	6097	6BR2 3B0W 3KYT 3L0J 3L0L 4NB6 4NIE 4QM0 4WLB 4WPF 4WQP 4XT9 4YMQ 4YPQ 4ZJR 4ZJW 5APH 5APJ 5APK 5APK 5AYG 5C4O 5C4S 5C4T 5C4U 5EJV 5ETH 5G43 5G44 5G44 5G44 5IXK 5IZ0 5K3L 5K3M 5K3N 5K6E 5K74 5LWP 5M96 5NI5 5NI7 5NI8 5NIB 5NTK 5NTN 5NTP 5NTQ 5NTW 5NU1 5UFO 5UFR 5UHI 5VB5 5VB6 5VB7 5VQK 5VQL 5W4R 5W4V 5W4V 5X8Q 5YP5 5YP6 5ZA1 6A22 6B30 6B31 6B33 6BN6 6CN5 6CN6 6CVH 6E3E 6E3G 6FGQ 6G05 6G07 6J1L 6J3N…	E3S DGX HC2 HC9 HC3 444 NBH 39K 3QQ 3SN 3SX 43V ZBD 4F1 4P3 4P1 VYI 76E 76E 76E 4LQ 4F1 4Y5 4Y6 4Y7 444 5RT 5IM I6G SWX YTZ 6EW 6F1 444 6Q5 6Q6 6QP 6QW 79U Q6Y 8YB 8Y8 8Y2 8Y5 99N 98H 98E 444 98N 8YB 87J 88J 8A4 92A 927 921 9GV 9GS 9WD 9WA 9WA 82R 4CZ 4CX 9A0 9P6 CFG CFJ CF7 XGH F7M F7J FJG HQ7 HOJ D9N EF5 EEZ B6L B8F ENU ENR EO0 EKL L77 L7P L7J LKY L8A O5A HBW HJW HKE HKZ HL8 JUE JUN JUH L3E LK8…	A A A A A A A A A A A A A A A A A A A B A A A A A A A A A A A A A A A A A A A A A A A A A A A A A A A A A A A A A A A A B A A A A A A A A A A A A A A A A A A A A A A A A A A A A A A A A A A A A A A A A A A A A A A A A A A A A A A A A A A A A A A A A A A A A A A A A A A A A B A A A A A A A A A A A A A A A A A A A A	158	E3S DGX HC2 HC9 HC3 444 NBH 39K 3QQ 3SN 3SX 43V ZBD 4F1 4P3 4P1 VYI 76E 4LQ 4Y5 4Y6 4Y7 5RT 5IM I6G SWX YTZ 6EW 6F1 6Q5 6Q6 6QP 6QW 79U Q6Y 8YB 8Y8 8Y2 8Y5 99N 98H 98E 98N 87J 88J 8A4 92A 927 921 9GV 9GS 9WD 9WA 82R 4CZ 4CX 9A0 9P6 CFG CFJ CF7 XGH F7M F7J FJG HQ7 HOJ D9N EF5 EEZ B6L B8F ENU ENR EO0 EKL L77 L7P L7J LKY L8A O5A HBW HJW HKE HKZ HL8 JUE JUN JUH L3E LK8 CLR MHQ HCD MJE O5B Q3Y R7V TKJ…	128
EGFR	1956	8D73 8D76 1M17 1XKK 2EB3 2GS7 2GS7 2ITU 2ITW 2ITX 2JIV 2RGP 3BEL 3GT8 3GT8 3IKA 3LZB 3POZ 3W2R 3W2S 3W32 3W33 4HJO 4I22 4JQ7 4LI5 4LL0 4LL0 4R5S 4ZAU 4ZSE 4ZSE 5C8N 5CAL 5CAN 5CAO 5CAP 5CNN 5CNO 5D41 5D41 5EM8 5FED 5FEE 5FEQ 5GNK 5GTY 5GTY 5GTY 5GTY 5GTZ 5HCX 5HCZ 5HG5 5HG7 5HG8 5HG9 5HIB 5HIC 5U8L 5UG8 5UG9 5UGA 5UGB 5UGC 5UWD 5X2K 5XDL 5XGM 5YU9 6DUK 6DUK 6JRK 6JX0 6JXT 6P8Q 6P8Q 6S9B 6S9C 6S9D…	QCR QFO AQ4 FMM ANP ANP ANP ITQ ITQ ANP HKI HYZ POX ANP ANP 0UN ITI 03P W2R W2R W32 W19 AQ4 IRE KJQ 1WY YUN YUN FI3 YY3 ANP ANP 4YX 4Z8 4ZB 4ZG 4ZH ANP ANP ANP ANP 5Q4 5X4 5X4 5XH 80U 816 816 816 816 81C 60B 60E 633 630 634 63A 63M 63N O44 8BP 8AM 8BM 8BM 8BS 8OV 0UN 8JC 85X 1E8 ANP ANP C6O YY3 YY3 ANP AMP L1H L1K L3Z N7K N7Q N7W N7Z N7B N78 N82 QP7 QP7 QP4 QP4 QP1 QP1 QQJ QQM QQM TOV TOV ANP ANP…	A A A A A A B A A A A A A B C A A A A A A A A A A A A B A A A D A A A A A A A A B A A A A A A E H C A A A A A A A A A A A A A A A A A A A A A B A A A A B A A A A A A A A A A D C A B D B D D E D A D A D A A A A A C D A B C D B A A D A A A A A A D A B A C A A A A B A A A	135	QCR QFO AQ4 FMM ANP ITQ HKI HYZ POX 0UN ITI 03P W2R W32 W19 IRE KJQ 1WY YUN FI3 YY3 4YX 4Z8 4ZB 4ZG 4ZH 5Q4 5X4 5XH 80U 816 81C 60B 60E 633 630 634 63A 63M 63N O44 8BP 8AM 8BM 8BS 8OV 8JC 85X 1E8 C6O AMP L1H L1K L3Z N7K N7Q N7W N7Z N7B N78 N82 QP7 QP4 QP1 QQJ QQM TOV UEJ Q6K R85 6GY R28 VO7 XA4 F62 7XO 7XR 7XU FZP 7G9 R2E 8RC	82
PPARD	5467	7F80 7F80 1GWX 1GWX 1Y0S 2AWH 2AWH 2B50 2BAW 2J14 2Q5G 2XYW 2ZNP 2ZNP 2ZNQ 2ZNQ 3D5F 3DY6 3ET2 3GWX 3GWX 3GZ9 3OZ0 3PEQ 3SP9 3TKM 5U3Q 5U3R 5U3S 5U3U 5U3X 5U3Y 5U3Z 5U3Z 5U40 5U41 5U42 5U42 5U43 5U43 5U44 5U45 5U46 5XMX 5XMX 5Y7X 5Y7X 6A6P 6A6P 7VWE 7VWE 7VWF 7VWF 7VWG 7VWG 7VWH 7VWH 7WGL 7WGN 5ZXI 5ZXI 7W0G 7W0G	1KF 1KF 433 433 331 VCA VCA VCA VCA GNI 1FA 08S K55 K55 401 401 L41 DY6 ET1 EPA EPA D32 3OZ 3EQ IL2 GW0 7UJ 7V1 7V4 7TV 7U4 7U7 7UA B7G 7UD 7UG 7SM B7G 7SS B7G 7SV 7SY 7T1 89L 89L 8RR 8RR 9RF PE3 81O 81O K55 K55 820 820 82K 82K PEM P7F 9LU 9LU 85B 85B	A B A B A A B A A A A A A B A B A A A A B A A A A A A A A A A A A A A A A A A A A A A A B A B A A A B A B A B A B A A A B A B	63	1KF 433 331 VCA GNI 1FA 08S K55 401 L41 DY6 ET1 EPA D32 3OZ 3EQ IL2 GW0 7UJ 7V1 7V4 7TV 7U4 7U7 7UA B7G 7UD 7UG 7SM 7SS 7SV 7SY 7T1 89L 8RR 9RF PE3 81O 820 82K PEM P7F 9LU 85B	44
KDR	3791	1Y6A 1Y6B 1YWN 2OH4 2P2H 2P2I 2QU5 2QU6 2RL5 2XIR 3B8Q 3B8R 3BE2 3C7Q 3CJG 3CP9 3CPB 3CPC 3DTW 3EFL 3EWH 3U6J 3VHE 3VHK 3VID 3VNT 3VO3 3WZD 3WZE 4AG8 4AGC 4AGD 4ASD 4ASE 5EW3 6GQO 6GQP 6GQQ 6XVJ 6XVK	AAZ AAX LIF GIG 994 608 276 857 2RL 00J 900 887 RAJ XIN KIM C19 C92 C52 A96 706 K11 03X 42Q BPK 4TT 0JA 0KF LEV BAX AXI AXI B49 BAX AV9 5T2 F82 F88 F8B O35 O3E	A A A A A A A A A A A A A A A A A A A A A A A A A A A A A A A A A A A A A A A A	40	AAZ AAX LIF GIG 994 608 276 857 2RL 00J 900 887 RAJ XIN KIM C19 C92 C52 A96 706 K11 03X 42Q BPK 4TT 0JA 0KF LEV BAX AXI B49 AV9 5T2 F82 F88 F8B O35 O3E	38
PPARA	5465	6L36 6L36 6L36 6L36 1I7G 1K7L 1KKQ 2NPA 2P54 2REW 2ZNN 3ET1 3FEI 3G8I 3SP6 3VI8 4BCR 4BCR 4CI4 5AZT 5HYK 6KB1 6KB2 6KB2 6KB3 6KB4 6KB5 6KB6 6KB7 6KB7 6KB8 6KB9 6KBA 6KBA 6KXX 6KXY 6KYP 6KYP 6KYP 6L96 6L96 6LX4 6LX4 6LX5 6LX5 6LX6 6LX7 6LX8 6LX9 6LXA 6LXB 6LXC 7BPY 7BPY 7BPZ 7BQ0 7BQ0 7BQ1 7BQ2 7BQ3 7BQ4 7C6Q 7E5F 7E5G 7E5H 7E5I 3KDT 3KDT 3KDU 3KDU 6KAX 6KAY 6KAZ 6KB0 6L37 6L37 6L37 6L37 6L38 6L38	GW9 GW9 GW9 F5A AZ2 544 471 MMB 735 REW S44 ET1 CTM RO7 IL2 13M WY1 WY1 Y1N 4M5 65W T4T WY1 WY1 2VN P7F ITY T4T WY1 WY1 2VN P7F WY1 WY1 T02 T06 GW9 GW9 GW9 P7F P7F F5A F5A C5F C5F PLM STE OLA ACD EPA EWR EWR E0O E0O PEM F5A F5A PLM P7F 2VN EPA SAU S44 HVX HW3 HW3 7HA 7HA NKS NKS PLM 2VN P7F ITY GW9 GW9 GW9 C5F GW9 GW9	A A A A A A A A A A A A A A A A A A A A A A A A A A A A A A A A A A A A A A A A B A A A A A A A A A A A A A A A A A A A A A A A A A A B A B A A A A A A A A A A	80	GW9 F5A AZ2 544 471 MMB 735 REW S44 ET1 CTM RO7 IL2 13M WY1 Y1N 4M5 65W T4T 2VN P7F ITY T02 T06 C5F PLM STE OLA ACD EPA EWR E0O PEM SAU HVX HW3 7HA NKS	38
WDR5	11091	3SMR 3UR4 4IA9 4QL1 4QQE 5EAL 5EAM 5EAP 5EAR 5M23 5M25 5VFC 6DAI 6DAK 6DAR 6DAS 6DY7 6DYA 6E1Y 6E22 6E23 6OI0 6OI1 6OI2 6PG7 6PG9 6PGB 6PGD 6U8L 6UCS 6UFX 7U9Y 7UAS	NP7 0BW IA9 35Q 37F 5ML 5MN 5MO 5MQ 7DC 7DU 9BA G2V G1Y G2J G2D HH7 HHM HLM HLS HLJ ARG NMM 2MR OH4 OH1 OJG OK4 Q1S Q41 Q6S M4U MBU	A A A A A A A A A A A A A A A A A A A A A A A A A A A A A A A A A	33	NP7 0BW IA9 35Q 37F 5ML 5MN 5MO 5MQ 7DC 7DU 9BA G2V G1Y G2J G2D HH7 HHM HLM HLS HLJ ARG NMM 2MR OH4 OH1 OJG OK4 Q1S Q41 Q6S M4U MBU	33
TP53	7157	3ZME 4AGL 4AGM 4AGN 4AGO 4AGP 4AGQ 5A7B 5AB9 5ABA 5AOJ 5AOK 5AOL 5AOM 5BUA 5G4O 5O1A 5O1B 5O1C 5O1D 5O1E 5O1F 5O1G 5O1H 5O1I 6GGA 6GGB 6GGC 6GGD 6GGE 6GGF 6SI0	QC5 P84 P86 NXG P74 P51 P96 KMN 92O UL7 Y0V GOH UFV FY8 ALY O80 9H5 9H2 9GZ 9GW 9GT 9GQ 9GK 9GN 9GH EY2 EXQ EXN EYB EYE EXQ LEK	A A A A A A A A A A A A A A A A A A A A A A A A A A A A A A A A	32	QC5 P84 P86 NXG P74 P51 P96 KMN 92O UL7 Y0V GOH UFV FY8 ALY O80 9H5 9H2 9GZ 9GW 9GT 9GQ 9GK 9GN 9GH EY2 EXQ EXN EYB EYE LEK	31
AKR1B1	231	1MAR 1MAR 1PWL 1T40 1T41 1US0 1Z3N 1Z89 2DUX 2DUZ 2DV0 2FZ8 2FZ9 2HV5 2HVN 2HVO 2I16 2I17 2IKG 2IKI 2IKJ 2PD5 2PDB 2PDC 2PDF 2PDG 2PDH 2PDI 2PDJ 2PDM 2PDN 2PDP 2PZN 2QXW 2R24 3DN5 3G5E 3GHR 3GHS 3GHT 3GHU 3LBO 3LD5 3LEN 3LEP 3LQG 3LQL 3LZ3 3LZ5 3M0I 3M4H 3M64 3MB9 3MC5 3ONB 3ONC 3T42 4GCA 4LAU 4LAZ 4LB3 4LB4 4LBR 4LBS 4NKC 4PR4 4PRR 4PRT 4Q7B 4QBX 4RPQ 4XZH 6T3P 6T3P 6TD8 6XUM 6Y1P 4QR6	NAP ZST BFI ID5 ID5 LDT 3NA 62P ZST ZST ZST ZST ZST ZST ZST ZST LDT LDT BTO 388 393 ZST ZST 393 ZST 47D 47D ZST 393 ZST 47D 393 393 LDT LDT 53N Q74 LDT LDT LDT LDT LDT LDT ZST 388 388 LDT 388 LDT ZST 388 393 ZST 393 LDT LDT 3T4 2X9 W8X 1WW M15 1WX 4O9 4O8 2HZ 2W8 2W9 2WB 2YZ 30L 3UH 48I 30L 30L 30L 30L 4G7 37V	A A A A A A A A A A A A A A A A A A A A A A A A A A A A A A A A A A A A A A A A A A A A A A A A A A A A A A A A A A A A A A A A A A A A A A A A A A A A A A	78	NAP ZST BFI ID5 LDT 3NA 62P BTO 388 393 47D 53N Q74 3T4 2X9 W8X 1WW M15 1WX 4O9 4O8 2HZ 2W8 2W9 2WB 2YZ 30L 3UH 48I 4G7 37V	31
METTL3	56339	5IL2 5K7U 5K7W 6TTP 6TTT 6TTV 6TTW 6TTX 6TU1 7ACD 7NHJ 7NID 7O09 7O0L 7O0M 7O0P 7O0Q 7O27 7O28 7O29 7O2E 7O2F 7O2H 7OEE 7OEF 7OEH 7OEK 7NI7 7NI8 7OQL 7OQO 7OQP 5L6D	SAH SAM SAH ADN NWQ NWW NWZ NX8 NXB R72 UDW UEZ UXK UXW UXT UXZ UY2 UYZ UZB UZE UZH UZ5 UZ2 VB2 VAT 6IK VAQ UEH UEE 0AE 0BA 0BH SAH	A A A A A A A A A A A A A A A A A A A A A A A A A A A A A A A A A	33	SAH SAM ADN NWQ NWW NWZ NX8 NXB R72 UDW UEZ UXK UXW UXT UXZ UY2 UYZ UZB UZE UZH UZ5 UZ2 VB2 VAT 6IK VAQ UEH UEE 0AE 0BA 0BH	31
NEK2	4751	2JAV 2W5A 2W5B 2WQO 2XK3 2XK4 2XK6 2XK7 2XK8 2XKC 2XKD 2XKE 2XKF 2XNM 2XNN 2XNO 2XNP 4A4X 4AFE 5M51 5M53 5M55 5M57 6SGD 6SGH 6SGI 6SGK 6SK9	5Z5 ADP AGS VGK XK3 OL2 EQH 30E 5R1 4VQ T3M WI2 BX1 WGZ 430 ED8 WCX JUP GGY NU6 7GJ 7GG 4SP LD5 LCW LCB LCQ F9N	A A A A A A A A A A A A A A A A A A A A A A A A A A A A	28	5Z5 ADP AGS VGK XK3 OL2 EQH 30E 5R1 4VQ T3M WI2 BX1 WGZ 430 ED8 WCX JUP GGY NU6 7GJ 7GG 4SP LD5 LCW LCB LCQ F9N	28
MELK	9833	4D2P 4D2P 4D2T 4D2V 4D2V 4D2W 4D2W 4UMP 4UMP 4UMQ 4UMR 4UMT 4UMU 5IH8 5IH9 5IHA 5IHC 5M5A 5MAF 5MAG 5MAI 5TVT 5TWL 5TWY 5TX3 6GVX 6VXR 4BKZ	6Z7 6Z7 3I7 45R 45R NF5 NF5 5QM 5QM B5S QBB 47W 0V0 6BJ 6BF 6BE 6BB KSA XIN 7KC 5U5 7LV H91 7LY 7MY TAK F7D 1WS	B C A B C A D A D A A A A A A A A A A A A A A A A A A A	28	6Z7 3I7 45R NF5 5QM B5S QBB 47W 0V0 6BJ 6BF 6BE 6BB KSA XIN 7KC 5U5 7LV H91 7LY 7MY TAK F7D 1WS	24
RXRA	6256	1FBY 1FBY 1FM6 1FM9 1MV9 1MZN 1RDT 1XLS 1XV9 1XVP 2ACL 2P1T 2P1V 3DZU 3DZY 3E00 3FAL 3FAL 3FC6 3FUG 3H0A 3KWY 3OZJ 3R2A 3R2A 3UVV 4NQA 4POH 4RFW 4RMC 4RMD 4RME 5MKJ 5UAN 6LB5 6STI 7BK4 7BK4 2ZY0 2ZY0 3OAP 5JI0 6A5Y 6A60 1K74	9CR 9CR 9CR 9CR HXA BM6 L79 9CR F15 F15 REA 3TN 5TN 9CR 9CR 9CR REA REA REA 2E3 9RA T9T BGV RHN RHN 9CR 9CR 2VR 3RB 3SV 3SW 3T2 4CU 9CR E80 754 LG2 LG2 21P 21P 9CR 9CR 9CR 9CR 9CR	A B A A A C A A A A A A A A A A A C A A A A A A C B A A A A A A A A C A A C A C A A D D A	45	9CR HXA BM6 L79 F15 REA 3TN 5TN 2E3 9RA T9T BGV RHN 2VR 3RB 3SV 3SW 3T2 4CU E80 754 LG2 21P	23
METAP1	23173	2G6P 2GZ5 2NQ6 2NQ7 4FLI 4FLJ 4FLK 4FLL 4HXX 4IKR 4IKS 4IKT 4IKU 4IU6 4U1B 4U6W 4U6Z 4U70 4U71 4U73 5YR4 5YR5 5YR6 6LZB 6LZC 4U69 4U6C 4U6E 5YKP	HM2 OVA HM4 HM5 Y16 Y08 Y10 YZ6 1AY PVP TFD TFV SHX FZ1 Q08 Q08 Q07 Q04 Q03 Q02 TN4 OVA TN4 EYF EYL Q07 Q06 Q02 OVA	A A A A A A A A A A A A A A A A A A A A A A A A A A A A A	29	HM2 OVA HM4 HM5 Y16 Y08 Y10 YZ6 1AY PVP TFD TFV SHX FZ1 Q08 Q07 Q04 Q03 Q02 TN4 EYF EYL Q06	23
MEN1	4221	6PKC 4OG3 4OG4 4OG5 4OG6 4OG7 4OG8 4X5Y 4X5Z 5DB0 5DB1 5DB2 5DB3 6B41 6BXH 6BXY 6BY8 6O5I 6WNH 7M4T 6E1A	OP4 2S6 2VK 2S7 2S9 2SE 2SF 3XW 3XY 58P 58O 58R 58Q CJV EE7 EEV FNV LMY 7MM YQV HL7	A A A A A A A A A A A A A A A A A A A A A	21	OP4 2S6 2VK 2S7 2S9 2SE 2SF 3XW 3XY 58P 58O 58R 58Q CJV EE7 EEV FNV LMY 7MM YQV HL7	21
SMYD3	64754	6ZRB 6ZRB 3MEK 3OXF 3OXG 3OXL 3PDN 3QWP 3RU0 5CCL 5CCL 5CCM 5CCM 5EX0 5EX3 5HI7 5HQ8 5V37 5V37 5XXJ 5XXJ 5YJO 5YJO 6P6G 6P6G 6P6K 6P6K 6P7Z 6P7Z 6PAF 6PAF 6YUH 7BJ1 7O2A 7O2A 7O2B 7O2B 7O2C 7O2C 5XXD 5XXD 5XXG 5XXG 6IJL 6IJL 6O9O 6O9O	SAM QON SAM SAH SAH SAH SFG SAM SFG SAM 4ZW SAM 4ZX SAH SAH 62X SAH SAM 8WD 8HF SAM 8W0 SAM SAH LUP SAM L0J SAM O41 SAM O6A SAM SAM UZT SAM UZQ SAM UZK SAM SAM 8NR 8HR SAM A8U SAM SAH LUP	A A A A A A A A A A A A A A A A A A A A A A A A A A A A A A A A A A A A A A A A A A A A A A A	47	SAM QON SAH SFG 4ZW 4ZX 62X 8WD 8HF 8W0 LUP L0J O41 O6A UZT UZQ UZK 8NR 8HR A8U	20
KIT	3815	1PKG 1T46 3G0E 3G0F 3G0F 4HVS 6GQJ 6GQK 6GQL 6GQM 6HH1 6ITT 6ITT 6ITV 6KLA 6MOB 6XV9 6XVA 6XVB 4U0I 7KHG 7KHJ 7KHK	ADP STI B49 B49 B49 647 F82 F88 F8B F8H G4E AWO AWO AWO DJX JWY O35 O2K O2H 0LI P31 WEG WEJ	A A A A B A A A A A A A B A A A A A A A A A A	23	ADP STI B49 647 F82 F88 F8B F8H G4E AWO DJX JWY O35 O2K O2H 0LI P31 WEG WEJ	19
KHK	3795	2HW1 3NBV 3NBV 3NBW 3NBW 3NC9 3NCA 3Q92 3Q92 3QA2 3QA2 3QAI 3QAI 5WBM 5WBM 5WBO 5WBO 5WBP 5WBQ 5WBQ 5WBR 5WBR 5WBZ 5WBZ 6UL7 6W0N 6W0N 6W0W 6W0W 6W0X 6W0X 6W0Y 6W0Y 6W0Z 6W0Z	ANP ANP ANP TR4 TR4 TR3 TR2 XNB XNB XNA XNA XNN XNN A4G A4G A1Y A1Y A2J A3J A3J A3Y A3Y A4J A4J A0O RYS RYS RZA RZA S6J S6J S6S S6S S6D S6D	A A B A B B A A B A B A B A B A B A A B A B A B A A B A B A B A B A B	35	ANP TR4 TR3 TR2 XNB XNA XNN A4G A1Y A2J A3J A3Y A4J A0O RYS RZA S6J S6S S6D	19
NR1I2	8856	1SKX 3HVL 4J5X 4NY9 4X1F 4XHD 5X0R 6XP9 7AXA 7AXB 7AXC 7AXD 7AXG 7AXG 7AXH 7AXK 7AXK 7CHG 7N2A 7RIO 4S0T 6BNS 6BNS	RFP SRL SRL 2Q4 3WF 40U 4WH QCG CL6 S68 27H S6W TBY TBY 27J EST S68 G3L 07F 5YX 40U XGH XGH	A A B A A A A A A A A A A A A A A A A A A A B	23	RFP SRL 2Q4 3WF 40U 4WH QCG CL6 S68 27H S6W TBY 27J EST G3L 07F 5YX XGH	18
MAP3K7	6885	2EVA 2YIY 4GS6 4L3P 4L52 4L53 4O91 5GJD 5GJF 5GJG 5J7S 5J8I 5J9L 5JGA 5JH6 5JK3 7NTH 5E7R	ADN YIY 1FM 1UH 1UL 1UO NG2 6V3 6V4 6V5 6H3 6H4 6HF 6KC T92 6L4 URW 5KW	A A A A A A A A A A A A A A A A A A	18	ADN YIY 1FM 1UH 1UL 1UO NG2 6V3 6V4 6V5 6H3 6H4 6HF 6KC T92 6L4 URW 5KW	18
MAP2K7	5609	7OVI 7OVJ 7OVK 7OVL 7OVM 7OVN 3WZU 6IB0 6IB2 6QFT 6QG4 6QG7 6QHO 6QHR 6YG2 6YG3 6YG6 6YG7	2GI 24N 2I5 1XZ 21I 2I8 1FM H8Z 862 J0B J0E 6HL J3H J3N 8E8 6HF OQ8 OQ2	A A A A A A A A A A A A A A A A A A	18	2GI 24N 2I5 1XZ 21I 2I8 1FM H8Z 862 J0B J0E 6HL J3H J3N 8E8 6HF OQ8 OQ2	18
ALDH1A1	216	4WB9 4WP7 4WPN 4X4L 4X4L 5AC2 5AC2 5L2M 5TEI 5TEI 6DUM 6DUM 7JWS 7JWT 7JWU 7JWU 7JWV 7JWW	NAI 3SR 3ST 3XG NAI K9P TXE 6ZY NAI M39 A5Y NAI VLY VM4 NAD VMA VMJ VMG	A A A A A A A A A A A A A A A A A A	18	NAI 3SR 3ST 3XG K9P TXE 6ZY M39 A5Y VLY VM4 NAD VMA VMJ VMG	15
CSF1R	1436	2I0V 2I0Y 2I1M 3BEA 3DPK 3LCD 3LCO 4HW7 6N33 6T2W 6WXJ 7MFC 3KRJ 3KRL 4R7I 6IG8	6C3 5CN 5CN IXH 8C5 BDY LC0 64M 622 M9T UF4 Z6V KRJ KRL STI A7O	A A A A A A A A A A A A A A A A	16	6C3 5CN IXH 8C5 BDY LC0 64M 622 M9T UF4 Z6V KRJ KRL STI A7O	15
EPAS1	2034	3F1O 3H7W 4GHI 4XT2 5TBM 5UFP 6CZW 6X21 6X28 6X2H 6D09 6D0B 6X37 6X3D	2XY 018 0X3 43L 79A 86D FO7 UKJ ULG ULD FOJ FOV ULS ULM	A A A A A A A A A A A A A A	14	2XY 018 0X3 43L 79A 86D FO7 UKJ ULG ULD FOJ FOV ULS ULM	14
NR3C1	2908	1NHZ 1P93 3BQD 3CLD 3CLD 3E7C 3E7C 3H52 3K23 4CSJ 4LSJ 4MDD 4MDD 4P6W 4P6X 4UDC 4UDD 5UC3 5UC3 6DXK 6EL9 7KRJ	486 DEX DAY GW6 GW6 866 866 486 JZN NN7 LSJ 29M 29M MOF HCY DEX CV7 486 486 HJ4 B9W DEX	A A A A B A B A A A A A B A A A A A B A A D	22	486 DEX DAY GW6 866 JZN NN7 LSJ 29M MOF HCY CV7 HJ4 B9W	14
NR3C2	4306	3VHU 3VHV 3WFF 3WFG 4PF3 4UDB 5HCV 5L7H 5MWP 5MWY 6GG8 6GGG 6L88 6L88 6GEV	SNL LD1 WFF WFG HFN CV7 60R 6QG ECV YNU EY8 EYN E6R E6R EWN	A A A A A A A A A A A A A D A	15	SNL LD1 WFF WFG HFN CV7 60R 6QG ECV YNU EY8 EYN E6R EWN	14
TBK1	29110	4EUT 4EUT 4EUU 4EUU 4IM0 4IM2 4IM3 4IW0 4IWO 4IWP 4IWQ 5W5V 6BOD 6BOE 6CQ0 6CQ4 6CQ5 6O8B 6O8B 6RSR 6RST 6RSU 6BNY	BX7 BX7 BX7 BX7 1FV BX7 BX7 BX7 1H4 BX7 1FV ANW E0P E0S F8M F8P F8S BX7 BX7 KHT KHQ KJB E0M	A B A B A A A A A A A A A A A A A A B A A A A	23	BX7 1FV 1H4 ANW E0P E0S F8M F8P F8S KHT KHQ KJB E0M	13
PLK1	5347	2OU7 2OWB 2RKU 2YAC 3FC2 3KB7 3THB 4A4L 4A4O 4J52 4J53 5TA6 5TA8	ANP 626 R78 937 IBI 071 3TA 939 664 1J3 1J4 79D 79C	A A A A A A A A A A A A A	13	ANP 626 R78 937 IBI 071 3TA 939 664 1J3 1J4 79D 79C	13
AMD1	262	1I72 1I79 1I7B 1I7C 1I7M 3DZ2 3DZ3 3DZ4 3DZ5 3DZ6 3DZ7 3EP6 3EP7 3EP8 3H0V 3H0W	MAO MHZ SMM MGB CG A8M SMM C8M M8M M8E O8M SMM SMM SMM M2T N8M	A A A A A A A A A A A A A A A A	16	MAO MHZ SMM MGB CG A8M C8M M8M M8E O8M M2T N8M	12
OTUB2	78990	5QIO 5QIP 5QIQ 5QIR 5QIT 5QIU 5QIV 5QIW 5QIX 5QIY 5QIZ	J4Y J51 J5A J5D J5J J5M J5P J5S J5V J61 J64	A A A A A A A A A A A	11	J4Y J51 J5A J5D J5J J5M J5P J5S J5V J61 J64	11
HPGDS	27306	2CVD 2CVD 2VCZ 3VI7 4EC0 4EDY 4EDZ 4EDZ 4EE0 4EE0 5AIS 5AIS 5AIV 6ZTC 6ZTC 7JR6 7JR6	HQL HQL VC3 CBD 7PQ 9PQ 0O5 0O5 0O4 0O4 CWC CWC M1W QPN QPN VH4 VH4	A D B A A A A B A B A B A A B A B	17	HQL VC3 CBD 7PQ 9PQ 0O5 0O4 CWC M1W QPN VH4	11
PTK2	5747	2ETM 3BZ3 4I4E 6I8Z 6YOJ 6YQ1 6YR9 6YT6 6YVS 6YVY 6YXV	7PY YAM 1BQ H82 P4N P7N P9K PKE PVT P1E Q2H	A A A A A A A A A A A	11	7PY YAM 1BQ H82 P4N P7N P9K PKE PVT P1E Q2H	11
SETD2	29072	4FMU 4H12 5JJY 5JLB 5JLE 5LSS 5LSX 5LSY 5LSZ 5LT6 5LT7 5LT8 5V21 5V22 6J9J 6VDB 7EA8 7LZB 7LZD 7LZF	0UM SAH SAH SAH SAH 76H 76O 76M 76K 76J 76L SFG SAM SAH SAH SAH SAM SAM SAM SAM	A A A A A A A A A A A A A A A A L A A A	20	0UM SAH 76H 76O 76M 76K 76J 76L SFG SAM	10
EP300	2033	4BHW 5KJ2 6PGU 6V8B 6V8N 6V90 7LJE 7VHZ 7VI0 3T92	01K 6TF COA QRY QS1 QSD Y2P 6TI 6YI TAM	B A A A A A A A A A	10	01K 6TF COA QRY QS1 QSD Y2P 6TI 6YI TAM	10
SRC	6714	1O42 1O43 1O44 1O45 1O46 1O47 1O48 1O49 1O4A 1O4B	843 821 852 687 903 822 853 493 197 876	A A A A A A A A A A	10	843 821 852 687 903 822 853 493 197 876	10
MTAP	4507	1CG6 1K27 1SD1 1SD2 3OZC 3OZD 5EUB 5TC7 5TC8 6DYZ 6DZ0	MTA MTM FMC MTH 4CT 4CT 5S7 MTH TDI OS2 OS3	A A A A A A A A A A A	11	MTA MTM FMC MTH 4CT 5S7 TDI OS2 OS3	9
FGFR4	2264	4QQ5 4QQC 4QRC 4TYJ 4UXQ 5NWZ 6IUO 6IUP 7F3M 7V29 4R6V	37O 37O 0LI 0LI 0LI 9CT AWX AX0 GX3 5JR FI3	A A A A A A A A A B A	11	37O 0LI 9CT AWX AX0 GX3 5JR FI3	8
CHURC1-FNTB	100529261	1JCQ 1LD7 1LD8 1MZC 1SA4 2F0Y 2IEJ 3E37	739 U66 U49 BNE JAN 3MN S48 ED5	B B B B B B B B	8	739 U66 U49 BNE JAN 3MN S48 ED5	8
RARG	5916	1EXA 1EXA 1EXX 1EXX 1FCX 1FCX 1FCY 1FCZ 1FCZ 1FD0 2LBD 5M24 6FX0	394 LMU 961 LMU 184 LMU LMU 156 LMU LMU REA 9CR E9T	A A A A A A A A A A A A A	13	394 LMU 961 184 156 REA 9CR E9T	8
CYP3A4	1576	7UF9 7UFB 7UFA 7UFC 7UFD 7UFE 7UFF 6UNL	NH0 NJ0 NI6 NJO T0K NXR NYF QDJ	A A A A A A A A	8	NH0 NJ0 NI6 NJO T0K NXR NYF QDJ	8
ALDH2	217	1CW3 1CW3 1NZZ 1NZZ 1O00 1O00 1O00 1O00 2ONM 2ONM 2ONP 2ONP 2ONP 2ONP 2VLE 2VLE 2VLE 2VLE 3INJ 3INJ 3INJ 3INJ 3INL 3INL 3INL 3INL 3N82 3SZ9 3SZ9 4FQF 4FQF 4FQF 4KWF 4KWF 4KWG 5L13 5L13 5L13 5L13 1O01 1O01 1O01 1O01 1O02 1O02 1O02 1O02	NAD NAD NAI NAI NAD NAD NAD NAD NAD NAD NAD NAD NAD NAD DZN DZN DZN DZN BXB BXB BXB BXB BXB BXB BXB BXB NAD I3E I3E NAD NAD NAD 3AK 3AK 2AK 6ZE 6ZE 6ZE 6ZE NAD NAD NAD NAD NAI NAI NAI NAI	B D B C A B C D B C A B C D A B C D A B C D A B C D A A B A C D A B A A B C D A B C D A B C D	47	NAD NAI DZN BXB I3E 3AK 2AK 6ZE	8
AHCY	191	1A7A 1LI4 3NJ4 3NJ4 3NJ4 4PFJ 4PFJ 4PFJ 4PFJ 4PFJ 4PFJ 4PGF 4PGF 4PGF 4PGF 4PGF 4PGF 4YVF 4YVF 4YVF 4YVF 5W49 5W49 5W49 5W49 5W4B 5W4B 5W4B 5W4B 5W4B 5W4B	NAD NAD NAD NAD NAD ALY NAD ADN ALY NAD ADN ALY NAD ADN ALY NAD ADN NAI XFA NAI XFA NAD 9W1 NAD 9W1 NAD NAD NAD 9W4 NAD 9W4	A A B C D A A A B B B A A A B B B A A B B A A B B A B E E F F	31	NAD ALY ADN NAI XFA 9W1 9W4	7
CNR1	1268	6KQI 6KQI 5TGZ 5U09 5XR8 5XRA 6KPG 6N4B 7WV9 7V3Z	9GF 9GL ZDG 7DY 8D0 8D3 8D0 KCA 9GF 9GF	A A A A A A R R R A	10	9GF 9GL ZDG 7DY 8D0 8D3 KCA	7
AKT1	207	6HHG 6HHI 6HHJ 6S9W 6S9X 7NH4 7NH5	G4T G4N G4H L1Z L1W UCE UC8	A A A A A A A	7	G4T G4N G4H L1Z L1W UCE UC8	7
POLI	11201	1ZET 2ALZ 2DPI 2DPJ 2FLL 3EPG 3G6V 3G6Y 3GV7 3NGD 3OSN 3Q8S 4EBC 4EBE 4FS1 4FS2 5KT2 5KT3 5KT4 5KT5 5ULW 1T3N	TTP DCP DCP TTP TTP DCP ATP TTP TTP DCP TTP TTP 0OH DTP TTP DCP 0KX 0KX 0KX 0KX TTP TTP	A A A A A A A A B A A B A A A A A A A A A B	22	TTP DCP ATP 0OH DTP 0KX	6
TRPA1	8989	6PQQ 6PQQ 6PQQ 6PQQ 6PQQ 6PQQ 6PQQ 6PQQ 7OR0 7OR0 7OR0 7OR0 7OR1 7OR1 7OR1 7OR1 6PQO 6PQO 6PQO 6PQO 6PQO 6PQO 6PQO 6PQO 6PQO 6PQP 6PQP 6PQP 6PQP 6V9V 6V9V 6V9V 6V9V	LBN 6OU LBN 6OU LBN 6OU LBN 6OU 0IG 0IG 0IG 0IG 0IG 0IG 0IG 0IG JT0 LBN JT0 LBN JT0 LBN 6OU JT0 LBN 9BE 9BE 9BE 9BE QT4 QT4 QT4 QT4	A A B B D D C C A B C D A B C D D D A A B B C C C A D B C A B D C	33	LBN 6OU 0IG JT0 9BE QT4	6
GCK	2645	3GOI 3H1V 3ID8 3IMX 5V4W 7T78	GLC TK1 MRK B84 8WM G2T	A X A A A A	6	GLC TK1 MRK B84 8WM G2T	6
GRM5	2915	7FD8 7FD8 4OO9 5CGC 5CGD 7P2L 6FFH 6FFI 6FFI	Y01 Y01 2U8 OLA OLA 4YI D7W OLA D8B	A B A A A A A A A	9	Y01 2U8 OLA 4YI D7W D8B	6
MAP2K1	5604	3EQG 3ORN 3VVH 3WIG 4MNE 6Q0J 6Q0J 6Q0J 6Q0T 7MFD	4BM 3OR 4BM CHU 573 LCJ LCJ AGS LCJ CHU	A A A A D C D D C B	10	4BM 3OR CHU 573 LCJ AGS	6
ADH5	128	1MA0 1MA0 1MA0 1MA0 1MC5 1MC5 1MP0 1MP0 1TEH 2FZE 2FZE 2FZW 2FZW 3QJ5 3QJ5 3QJ5 3QJ5 3QJ5 3QJ5 1M6W 1M6W	NAD NAD DAO DAO NAD NAD NAD NAD NAD APR APR NAD NAD NAD 022 1PE NAD 022 1PE 12H 12H	A B A B A B A B A A B A B A A A B B B A B	21	NAD DAO APR 022 1PE 12H	6
NNMT	4837	3ROD 6CHH 6CHH 6CHH 6PVS 7ET7 7EU5 7NBJ 7NBM 7NBQ 6PVE 7BKG 7BLE	SAH F0P F0P F0P P0V SAH SAH U7H U7K SAH OZP SAH SAH	A A C D A A A A A A A A A	13	SAH F0P P0V U7H U7K OZP	6
MAPK1	5594	1PME 2OJG 4QPA 4XJ0 6RQ4 6SLG 4QP1 4QP2 4QP6 7W5O	SB2 19A NEP NEP KE8 LHZ NEP NEP NEP NEP	A A A A A A A A A A	10	SB2 19A NEP KE8 LHZ	5
PLK2	10769	4I5M 4I5P 4I6B 4I6F 4I6H	R78 1D1 11G 1C7 1C8	A A A A A	5	R78 1D1 11G 1C7 1C8	5
KMT2A	4297	6KIX 6KIZ 6PWW 2W5Y 2W5Z 5F5E 5F6L 6KIU 6KIV 6PWV 6PWV 6U9M 6U9N 6U9K 6U9R	SAH SAH SAH SAH SAH SAH SAH SAH SAH SAH SAH Q2M Q34 Q2V Q2P	K K C A A A A K K C C A A A A	15	SAH Q2M Q34 Q2V Q2P	5
SMYD2	56950	3RIB 3S7B 3S7D 3S7F 3S7J 3TG4 3TG5 4O6F 4WUY 4YND 5ARF 5ARG 5KJK 5KJL 5KJM 5KJN 5V3H 5WCG 6CBX 6CBY 6MON 6N3G	SAH SAM SAH SAM SAM SAM SAH SAH SAH SAM SAM SAM SAM SAM SAM SAM SAM A4M EW1 EW4 SAH SAH	A A A A A A A A A A A A A A A A A A A A A A	22	SAH SAM A4M EW1 EW4	5
RPS6KA3	6197	4D9T 4D9U 4JG6 4JG7 4JG8	0JG 0JH 1LB 1LC 1LE	A A A A A	5	0JG 0JH 1LB 1LC 1LE	5
PTGR2	145482	2VNA 2W4Q 2W4Q 2W98 2W98 2ZB4 2ZB7 2ZB8 2ZB8	NAP NAP CBW NAP P1Z NAP NDP NAP IMN	A A A A A A A A A	9	NAP CBW P1Z NDP IMN	5
ERN1	2081	6URC 6URC 6W3E 6XDD 7BMK 6HV0	QFV QFV SJV N97 U4N GUK	A B A A B A	6	QFV SJV N97 U4N GUK	5
ALDH1A3	220	6TRY 6TRY 7QK8 7QK8 7QK8 7QK8 7QK9 7QK9 5FHZ 5FHZ 5FHZ 6TGW 6TGW 6TGW 6TGW	NW8 NW8 NAD P4C NAD P4C P4C P4C REA REA REA N98 N98 N98 N98	A B A A B B A B A B D A B C D	15	NW8 NAD P4C REA N98	5
KRAS	3845	7TLK 4L8G 4LDJ 4NMM 5KYK 5V6V 5V71 5V9L 5V9O 7A1W 7A1X 7A1Y 7A47 7R0N 7RP3 7MDP	GDP GDP GDP Y9Z 6ZD 8YA GDP GDP GDP GDP GDP GDP GDP H40 GDP GDP	A A A A A A A A A A A A A A A A	16	GDP Y9Z 6ZD 8YA H40	5
BMP2K	55589	4W9W 4W9X 5I3O 5I3R 5IKW	YDJ 3JW IDV IDK 6BU	A A A A A	5	YDJ 3JW IDV IDK 6BU	5
BCAT2	587	5BWR 5BWR 5BWU 5BWU 5BWV 5BWV 5BWW 5BWW 5BWX 5BWX	4VT 4VT 4VR 4VR 775 775 4W6 4W6 4W4 4W4	A B A B A B A B A B	10	4VT 4VR 775 4W6 4W4	5
PIK3CA	5290	3ZIM 5ITD 5XGI 7R9V 7R9Y	KKR 6CY P6G 2Q7 2IX	A A A A A	5	KKR 6CY P6G 2Q7 2IX	5
NUDT7	283927	5QGG 5QH8 5QHB 5QHC 5QHG	H2G H0A H31 H2M H17	A A A A A	5	H2G H0A H31 H2M H17	5
S1PR3	1903	7C4S 7EW2 7EW3 7EW3 7EW4 7EW4	S1P J89 S1P PLM JF9 PLM	A R R R R R	6	S1P J89 PLM JF9	4
POLH	5429	4J9N 4RNO 6M7V 6MXO 6W5X	XG4 DCP DZ4 0KX 0KX	A A A A A	5	XG4 DCP DZ4 0KX	4
PKMYT1	9088	8D6C 8D6D 8D6E 8D6F	QGR QGY QGI QG5	A A B B	4	QGR QGY QGI QG5	4
CNR2	1269	5ZTY 6KPF 6KPC 6PT0 6PT0	9JU E3R E3R WI5 CLR	A R A R R	5	9JU E3R WI5 CLR	4
GAK	2580	4C57 4C58 4C59 5Y7Z 5Y80 4Y8D	FEF 824 FEF IRE IRE 49J	A A A A A A	6	FEF 824 IRE 49J	4
RARB	5915	1XAP 4JYI 5UAN 6SSQ	TTB JYI REA 754	A B B B	4	TTB JYI REA 754	4
UGDH	7358	2Q3E 2Q3E 2Q3E 2Q3E 2Q3E 2Q3E 2QG4 3KHU 3KHU 3KHU 3KHU 3KHU 3KHU 3PRJ 3PRJ 3PRJ 3PRJ 3PRJ 3PRJ 3PTZ 3PTZ 3PTZ 3PTZ 3PTZ 3PTZ 3TDK 3TDK 3TDK 3TDK 3TDK 3TDK 5VR8 5VR8 6C4J 6C4J 6C4J 6C4J 6C4J 6C4J 6C58 6C58 6C58 6C58 6C5A 6C5A 6C5A 6C5A 6C5A 6C5A 6C5Z 6C5Z 6C5Z 6C5Z 6C5Z	NAI NAI NAI NAI NAI NAI NAD UPG UPG UPG UPG UPG UPG NAI NAI NAI NAI NAI NAI NAD NAD NAD NAD NAD NAD NAD NAD NAD NAD NAD NAD UDX UDX NAD NAD NAD NAD NAD NAD UDX UDX UDX UDX NAI NAI NAI NAI NAI NAI NAI NAI NAI NAI NAI	A B C D E F B A B C D E F A B C D E F A B C D E F A B F E D C A B A B C D E F A B C F A B C D E F A C D E F	54	NAI NAD UPG UDX	4
EPHX2	2053	3WKB 3WKD 5AI0 5AK4	S0I S0K JF6 GVG	A A A A	4	S0I S0K JF6 GVG	4
RHOA	387	1CXZ 1DPF 1KMQ 1OW3 1S1C 1S1C 1TX4 3KZ1 3LWN 3LXR 3MSX 4XOI 4XSG 4XSH 5A0F 5BWM 5C4M 5EZ6 5FR1 5FR2 5HPY 5M6X 5M70 6BC0 6BCA 6BCB 6R3V 6V6M 6V6U 6V6V 3LW8	GSP GDP GNP GDP GNP GNP GDP GSP GDP GDP GDP GTP GSP GSP GDP GDP GDP GDP GDP GDP GDP GDP GDP GSP GSP GSP GDP GNP GDP GDP GDP	A A A B A B B F A A A A A A A A A B A A B B B F F F B A A A A	31	GSP GDP GNP GTP	4
PDGFRA	5156	5GRN 6JOI 6JOJ 6JOK 6JOL	748 6T2 6T2 B49 STI	A A A A A	5	748 6T2 B49 STI	4
RARA	5914	1DKF 3KMR 4DQM 5K13 7APO 7AOS	BMS EQN LUF 6Q7 EQN EQN	B A A A B B	6	BMS EQN LUF 6Q7	4
MTHFD1	4522	1A4I 1DIA 1DIA 1DIB 1DIB 1DIG 1DIG 6ECP 6ECP 6ECP 6ECQ 6ECQ 6ECQ 6ECR 6ECR	NDP NAP NAP NAP NAP NAP NAP NAP 21V NAP NAP LUD NAP NAP NAP	B A B A B A B A A B A A B A B	15	NDP NAP 21V LUD	4
GSR	2936	1DNC 1GRB 1GRE 1GRE 1GRE 1GRF 1GRG 1GRH 1GSN 2AAQ 2GH5 2GH5 2GH5 2GH5 3DJG 3DJJ 3DK8 3DK8 4GRT 4GRT	FAD FAD FAD GSH GSH FAD FAD FAD FAD FAD ELI ELI FAD FAD FAD FAD FAD GSH FAD GCG	A A A A A A A A A A A B A B X A A A A A	20	FAD GSH ELI GCG	4
ALDH1A2	8854	6ALJ 6ALJ 6ALJ 6ALJ 6ALJ 6ALJ 6ALJ 6ALJ 6B5G 6B5G 6B5G 6B5G 6B5G 6B5G 6B5G 6B5G 6B5H 6B5H 6B5H 6B5H 6B5H 6B5H 6B5H 6B5H 6B5I 6B5I 6B5I 6B5I	NAD CW2 NAD CW2 NAD CW2 CW2 NAD NAD CQY NAD CQY NAD CQY NAD CQY NAD CU4 NAD CU4 NAD CU4 NAD CU4 CU4 CU4 CU4 CU4	A A B B C C D D A A B B C C D D A A B B C C D D A B C D	28	NAD CW2 CQY CU4	4
FLT3	2322	4RT7 4XUF 5X02 6IL3 6JQR	P30 P30 F6M A9R C6F	A A A A A	5	P30 F6M A9R C6F	4
SCN9A	6335	7W9T 7XVE 7XVE 7XVE 7XVE 7XVF 7XVF 7XVF 7XVF 7XVF 7XVF 7W9K 7W9L	LPE PCW PCW LPE P5S Y01 PCW PCW LPE Y01 P5S LPE LPE	A A A A A A A A A A A A A	13	LPE PCW P5S Y01	4
HSD17B1	3292	1A27 1A27 1EQU 1EQU 1FDS 1FDT 1FDT 1FDU 1FDU 1FDV 1FDV 1FDW 1IOL 1QYV 3DHE 3HB5	EST NAP NAP NAP EST EST NAP NAP NAP NAD NAD EST EST NAP AND NAP	A A A B A A A A B A B A A A A X	16	EST NAP NAD AND	4
KDM5B	10765	5A3T 5LW9 6EIN 6H4Z	MMK 5UJ B7Z FQ5	A A A A	4	MMK 5UJ B7Z FQ5	4
ADRA2A	150	7EJ0 7EJ8 7EJK	E5E J59 J5C	R R R	3	E5E J59 J5C	3
CARNMT1	138199	5YF0 5YF1 5YF2	SAM SFG SAH	B B A	3	SAM SFG SAH	3
RHOC	389	1Z2C 2GCN 2GCP	GNP GDP GSP	A A A	3	GNP GDP GSP	3
ABCA4	24	7E7I 7E7I 7E7O 7E7Q 7LKP 7LKZ	3PE 3PE 3PE ATP CLR ATP	A A A A A A	6	3PE ATP CLR	3
IMPDH1	3614	7RES 7RES 7RES 7RES 7RFE 7RFE 7RFE 7RFE 7RFE 7RFE 7RFE 7RFE 7RFG 7RFG 7RFG 7RFG 7RFG 7RFG 7RFG 7RFG 7RFI 7RFI 7RFI 7RFI 7RFI 7RFI 7RFI 7RFI 7RFI 7RFI 7RFI 7RFI 7RFI 7RFI 7RFI 7RFI 7RGD 7RGD 7RGD 7RGD 7RGD 7RGD 7RGD 7RGD 7RGD 7RGD 7RGD 7RGD 7RGD 7RGD 7RGD 7RGD 7RGI 7RGI 7RGI 7RGI 7RGI 7RGI 7RGI 7RGI 7RGL 7RGL 7RGL 7RGL 7RGM 7RGM 7RGM 7RGM 7RGM 7RGM 7RGM 7RGM 1JCN 7RER 7RER	IMP NAD IMP NAD IMP IMP IMP IMP IMP IMP IMP IMP IMP IMP IMP IMP IMP IMP IMP IMP IMP NAD IMP NAD IMP NAD IMP NAD IMP NAD IMP NAD IMP NAD IMP NAD IMP NAD IMP NAD IMP NAD IMP NAD IMP NAD IMP NAD IMP NAD IMP NAD IMP IMP IMP IMP IMP IMP IMP IMP IMP NAD IMP NAD IMP NAD IMP NAD IMP NAD IMP NAD CPR NAD IMP	B B H H A B C D E F G H A B C D E F G H A A B B C C D D E E F F G G H H A A B B C C D D E E F F G G H H A B C D E F G H B B H H B B D D F F H H A C C	75	IMP NAD CPR	3
MCOLN1	57192	5WJ9 5WJ9 5WJ9 5WJ9 6E7P 6E7P 6E7P 6E7P 6E7Z 6E7Z 6E7Z 6E7Z 7MGL 7MGL 7MGL 7MGL	AQV AQV AQV AQV HZ7 HZ7 HZ7 HZ7 AQV AQV AQV AQV ZB4 ZB4 ZB4 ZB4	A B C D A B C D A B C D A B C D	16	AQV HZ7 ZB4	3
VRK1	7443	3OP5 6AC9 6BU6	REB ANP E8V	A A A	3	REB ANP E8V	3
SLC7A5	8140	6IRS 6IRT 6JMQ 6JMQ 7DSK 7DSN 7DSQ	3PH 3PH CLR CLR Y01 Y01 Y01	B B A A B B B	7	3PH CLR Y01	3
DRD1	1812	7CKY 7JV5 7JVP 7JVP 7JVQ 7LJC 7LJC 7LJD	G3U CLR CLR CLR CLR CLR PLM CLR	R R R R R R R R	8	G3U CLR PLM	3
CTSL	1514	2XU4 2YJ9 2YJB 5F02	DJT YJ9 YJ9 5T9	A A A A	4	DJT YJ9 5T9	3
RAB8A	4218	6RIR 6RIR 3QBT 3TNF 4LHV 4LHW 4LHY 4LHZ 4LI0 5SZI 6SQ2 6SQ2 6STF 6STG 6WHE 6YX5 6ZSI 6ZSJ 7BWT 7LWB	GTP GTP GNP GNP GDP GNP GDP GTP GDP GNP GTP GTP GDP GNP GTP GNP GNP GNP GDP GTP	A B A A A A A A A A A B A A A A A A B A	20	GTP GNP GDP	3
DPAGT1	1798	5O5E 6BW5 6BW5 6BW6 6BW6 6FWZ	9LH TUM TUM TUM TUM UD1	A A B A B A	6	9LH TUM UD1	3
NMNAT1	64802	1KQN 1KQN 1KQN 1KQN 1KQN 1KQN 1KQO 1KQO 1KQO 1KQO 1KQO 1KQO 1KR2 1KR2 1KR2 1KR2 1KR2 1KR2	NAD NAD NAD NAD NAD NAD DND DND DND DND DND DND TAD TAD TAD TAD TAD TAD	A B C D E F A B C D E F A B C D E F	18	NAD DND TAD	3
OARD1	221443	2L8R 4J5R 4J5S	APR A1R ZZC	A A A	3	APR A1R ZZC	3
DNMT1	1786	7SFC 7SFG 6X9I	I67 SAM SAH	A A A	3	I67 SAM SAH	3
LCK	3932	1FBZ 1IJR 6H6A	CC1 CC0 MYR	A A E	3	CC1 CC0 MYR	3
AAK1	22848	4WSQ 5L4Q 5TE0	KSA LKB XIN	A A A	3	KSA LKB XIN	3
RORA	6095	1N83 1S0X 4S15	CLR C3S 4D8	A A A	3	CLR C3S 4D8	3
PPP2CA	5515	2IE4 3K7V 3K7W	OKA XT1 XT2	C C C	3	OKA XT1 XT2	3
GABBR2	9568	6W2X 6WIV 7CUM	L9Q U3D CLR	B B B	3	L9Q U3D CLR	3
NMNAT3	349565	1NUQ 1NUQ 1NUS 1NUS 1NUT 1NUT 1NUU 1NUU	DND DND APC APC APC APC NAD NAD	A B A B A B A B	8	DND APC NAD	3
EHMT1	79813	2RFI 3FPD 3FPD 3HNA 3MO0 3SW9 3SWC 4I51 4I51 5TTG 5TUZ 5TUZ 5V9J 5V9J 5VSD 5VSD 5VSF 5VSF 6MBO 6MBO 6MBP 6MBP 2IGQ 2IGQ	SAH SAH SAH SAH SAH SFG SAH SAH SAH SAM SAM SAM SAM SAM SAM SAM SAM SAM SAH SAH SAH SAH SAH SAH	A A B A A A A A B A A B A B A B A B A B A B A B	24	SAH SFG SAM	3
AOX1	316	7OPN 4UHW 4UHX 4UHX	MTE MTE MTE FAD	A A A A	4	MTE FAD	2
CLPP	8192	7VP9 7VP9 7VP9 7VP9 7VP9 7VP9 7VP9 6H23 6H23	7SR 7SR 7SR 7SR 7SR 7SR 7SR FJT FJT	A D G H I K N K L	9	7SR FJT	2
GABBR1	2550	6W2X 6W2Y 6W2Y 6WIV	L9Q L9Q L9Q U3G	A A B A	4	L9Q U3G	2
DCAF1	9730	7UFV 7SSE	N6O B1I	A A	2	N6O B1I	2
ULK4	54986	6TSZ 6U5L	AGS 3RJ	U A	2	AGS 3RJ	2
NALCN	259232	6XIW 7CM3 7SX3	PEV PC1 PEV	A A A	3	PEV PC1	2
GLDC	2731	6I33 6I33 6I34 6I34 6I35 6I35	PLP PLP PLP PLP PLG PLG	A B A B A B	6	PLP PLG	2
EHMT2	10919	7T7L 7T7L 2O8J 3K5K 3RJW 3RJW 4NVQ 4NVQ 5JHN 5JHN 5JIN 5JIN 5JIY 5JIY 5JJ0 5JJ0 5TTF 5TTF 5TUY 5TUY 5V9I 5V9I 5VSC 5VSC 5VSE 7BTV 7BTV 7BUC 7BUC 7DCF 7DCF 5T0K 5T0M	SAM SAM SAH SAH SAH SAH SAH SAH SAM SAM SAM SAM SAM SAM SAM SAM SAM SAM SAM SAM SAM SAM SAM SAM SAM SAM SAM SAM SAM SAM SAM SAM SAM	A C A A A B A B A B A B A B A B A C A B A B A B A A B A B A B A A	33	SAM SAH	2
RAB33B	83452	6Y09 6Y09 6ZAY 6ZAY	GTP GTP GDP GDP	A B A B	4	GTP GDP	2
RRM1	6240	3HND 3HND 6AUI 6AUI	GDP GDP CDP CDP	A B B E	4	GDP CDP	2
CACNA1G	8913	6KZO 6KZO 6KZO 6KZP 6KZP	3PE 3PE Y01 3PE Y01	A A A A A	5	3PE Y01	2
CHRNA7	1139	5AFH 7EKI 7EKI 7EKI 7EKI 7EKI 7EKP 7EKP 7EKP 7EKP 7EKP 7EKT 7EKT 7EKT 7EKT 7EKT	L0B CLR CLR CLR CLR CLR CLR CLR CLR CLR CLR CLR CLR CLR CLR CLR	A A B C D E A B C D E A B C D E	16	L0B CLR	2
SQLE	6713	6C6N 6C6N 6C6P 6C6P	EKV EKV EMV EMV	A B A B	4	EKV EMV	2
OPRD1	4985	6PT2 6PT2	CLR OLC	A B	2	CLR OLC	2
DDB1	1642	4A08 6PAI 6PAI	MES EPE EPE	A A A	3	MES EPE	2
RABGGTB	5876	6J7F 6J7X	GER GRG	B B	2	GER GRG	2
RNMT	8731	3EPP 5E9W	SFG SAH	A A	2	SFG SAH	2
VASH1	22846	6J7B 6OCG 6OCH	BJL BJL M4Y	A A A	3	BJL M4Y	2
PPP1CA	5499	3E7B 6ALZ	E7B BKM	A A	2	E7B BKM	2
VAV1	7409	6NF1 6NFA	9JY 9K1	A A	2	9JY 9K1	2
CDO1	1036	6BPT 6BPU 6BPW	F2Y F2Y 2LT	A A A	3	F2Y 2LT	2
ZDHHC20	253832	6BML 6BML 6BML 6BMN	PLM PLM PAP PAP	A B B B	4	PLM PAP	2
FABP5	2171	4AZM 5UR9	T4B MYR	A A	2	T4B MYR	2
BPHL	670	4B1J 6OAK 6OAL 7KFP 7KG1 7KG6	CSS CME CME CME CME CME	A A A A A A	6	CSS CME	2
GNAS	2778	6AU6 6EG8 7E5E 7BPH	GDP GDP GDP GNP	A I A A	4	GDP GNP	2
GFUS	7264	4B8W 4B8W 4B8Z 4BL5 4BL5 4E5Y 4BKP 4BKP	NAP NAP NAP NAP NAP NDP NAP NAP	A B A H I B A B	8	NAP NDP	2
NSD2	7468	5LSU 7CRO 7E8D	SAM SAM SFG	A I K	3	SAM SFG	2
S100A4	6275	3KO0 3KO0 3M0W 3M0W	TFP TFP P77 P77	A B B I	4	TFP P77	2
GNE	10020	2YHW 2YHY 2YI1	BM3 BM3 BMX	A A A	3	BM3 BMX	2
TIRAP	114609	2Y92 3UB2 3UB3 3UB4	DTT DTT DTT DTV	A A A A	4	DTT DTV	2
MTHFD2	10797	7EHM 7EHM 7EHN	J4C J4C J4F	A B A	3	J4C J4F	2
SPR	6697	1Z6Z 1Z6Z 4XWY 4Z3K 4Z3K 6I6C 6I6C 6I6F 6I6F 6I6P 6I6P 6I6T 6I6T 6I6V 6I6V 7DSF 7DSF 6USN	NAP NAP NDP NAP NAP NAP NAP NAP NAP NAP NAP NAP NAP NAP NAP NAP NAP NAP	A B A A C A B A B A B A B A B A B A	18	NAP NDP	2
GPR88	54112	7EJX 7EJX	J5F CLR	R R	2	J5F CLR	2
METTL6	131965	7EZG 7F1E	SAH SAM	A A	2	SAH SAM	2
POR	5447	3QE2 3QFC 3QFS 3QFT 5FA6	FAD FAD FAD FAD NAP	A A A A A	5	FAD NAP	2
PAPSS1	9061	1X6V 1XNJ 2PEY	ADP ADP DAT	B B B	3	ADP DAT	2
CDC42	998	1CF4 1E0A 3QBV	GNP GNP GDP	A A A	3	GNP GDP	2
ERI3	79033	7K05 7K06 7K07 7LPY 7LPZ 7LQ0	AMP C5P AMP AMP AMP AMP	A A A A A A	6	AMP C5P	2
LTB4R	1241	7K15 7VKT	VRJ LTB	A A	2	VRJ LTB	2
ADH1B	125	1DEH 1DEH 1DEH 1DEH 1HDX 1HDY 1HDY 1HDY 1HDY 1HDZ 1HSZ 1HTB 1HTB 1HTB 1HTB 3HUD	NAD PYZ NAD PYZ NAD NAD PYZ NAD PYZ NAD NAD NAD PYZ NAD PYZ NAD	A A B B A A A B B A A A A B B B	16	NAD PYZ	2
PSMC2	5701	6WJN 5VFR 5M32	AGS AGS ADP	A A c	3	AGS ADP	2
ALAD	210	1E51 1PV8	PBG PB1	A A	2	PBG PB1	2
STK10	6793	6GTT 6I2Y 6I2Y	B96 88Z 88Z	A A B	3	B96 88Z	2
ATP13A2	23400	7M5X 7M5Y 7N72 7N78	Y01 Y01 PC1 PC1	A A A A	4	Y01 PC1	2
ULK3	25989	6FDY 6FDZ	DB8 C87	U U	2	DB8 C87	2
SOAT2	8435	7N6Q 7N6Q 7N6Q 7N6Q 7N6Q 7N6Q 7N6Q 7N6Q 7N6R 7N6R 7N6R 7N6R	7T8 CLR 7T8 CLR 7T8 CLR 7T8 CLR CLR CLR CLR CLR	A A B B C C D D A B C D	12	7T8 CLR	2
HRAS	3265	4L9S 4L9W	GDP GNP	A A	2	GDP GNP	2
ADH1A	124	1HSO 1HSO 1U3T 1U3T 1U3T 1U3T	NAD NAD NAD CCB NAD CCB	A B A A B B	6	NAD CCB	2
CYCS	54205	1J3S 2N3Y 2N9I 2N9J 3NWV 3ZCF 3ZOO 5EXQ 5O10 5O10 5TY3 6DUJ 6ECJ 6XNK 6XNK	HEC MH0 HEC HEC HEC HEC HEC HEC HEC HEC HEC HEC HEC HEC HEC	A A A A A A A A A B A A A A C	15	HEC MH0	2
OPRK1	4986	4DJH 4DJH 4DJH 6VI4	OLC JDC JDC JDC	B A B B	4	OLC JDC	2
DECR2	26063	4FC7 4FC7 4FC7 4FC7 4FC6 4FC6 4FC6 4FC6	COA COA COA COA HXC HXC HXC HXC	A B C D A B C D	8	COA HXC	2
GRK6	2870	3NYN 3NYO	SGV AMP	A A	2	SGV AMP	2
DYNC1H1	1778	7Z8L 7Z8L	ATP ANP	f f	2	ATP ANP	2
VCPKMT	79609	7OAT 4LG1	SAH SAM	C A	2	SAH SAM	2
PRKG1	5592	3OCP 3OCP 3OD0 3OGJ 4Z07 4Z07	CMP CMP PCG CMP PCG PCG	A B B A A C	6	CMP PCG	2
PHF5A	84844	7B0I 7B92 7OMF 7ONB 7B9C	SJT T2W T2W SJT SJT	D D D D D	5	SJT T2W	2
BTK	695	5P9L 6N9P	7G9 KHD	A A	2	7G9 KHD	2
CHAT	1103	2FY4 2FY5	COA SOP	A A	2	COA SOP	2
RHOB	388	2FV8 6HXU	GDP GTP	A A	2	GDP GTP	2
RAB1A	5861	2FOL 3SFV 3TKL 4FMB 4FMC 4FMD 4FME 4IRU 4JVS	GDP GDP GTP GDP GDP GDP GDP GDP GDP	A A A B B B B B B	9	GDP GTP	2
S1PR5	53637	7YXA 7YXA	B2O OLC	A A	2	B2O OLC	2
ADORA2A	135	8DU3 8DU3 8DU3 8DU3 8DU3	CLR CLR OLC OLC OLC	A A A A A	5	CLR OLC	2
MAP3K20	51776	5HES 6JUT	032 C9O	A A	2	032 C9O	2
RAB3B	5865	8A4B 8A4C	GTP GNP	B B	2	GTP GNP	2
GMPR2	51292	2A7R 2A7R 2A7R 2BZN 2BZN 2BZN 2BZN 2C6Q 2C6Q 2C6Q 2C6Q	5GP 5GP 5GP IMP IMP IMP IMP IMP IMP IMP IMP	A B C A B C D A B C D	11	5GP IMP	2
UBA2	10054	6CWY	FHJ	D	1	FHJ	1
ATAD2	29028	6EPX	BQW	A	1	BQW	1
PFKFB3	5209	6ETJ	BWW	A	1	BWW	1
CDK16	5127	5G6V	919	A	1	919	1
MEPCE	56257	5UNA	SAH	A	1	SAH	1
CACNA1C	775	5V2P 5V2Q	8VY 8VY	B B	2	8VY	1
OGA	10724	5UHL	8BJ	C	1	8BJ	1
HTR1B	3351	5V54 5V54	89F 89F	A B	2	89F	1
F10	2159	5VOF	RIV	H	1	RIV	1
DCUN1D1	54165	5UFI	8B1	A	1	8B1	1
DRD4	1815	5WIU 5WIV	OLA OLA	A A	2	OLA	1
NSUN6	221078	5WWR	SFG	A	1	SFG	1
PLAU	5328	5XG4	QUE	U	1	QUE	1
PTAFR	5724	5ZKP	9ER	A	1	9ER	1
ANO10	55129	5OC9	79M	A	1	79M	1
PDE6D	5147	5NAL	8RQ	B	1	8RQ	1
EGR1	1958	5N14 5N14	OUH OUH	A A	2	OUH	1
TLE1	7088	5MWJ 5MWJ	EBU EBU	A B	2	EBU	1
SCN4A	6329	6AGF 6AGF	6OU 6OU	A A	2	6OU	1
ADIPOR2	79602	5LX9 6YX9 6YXF 6YXG	OLB OLB OLB OLB	A A A A	4	OLB	1
METTL16	79066	6B92	SAH	A	1	SAH	1
PI4KA	5297	6BQ1 6BQ1	E4S E4S	A E	2	E4S	1
RAB10	10890	5LPN 5LPN 5SZJ	GNP GNP GNP	A C A	3	GNP	1
RECQL5	9400	5LBA	6SV	B	1	6SV	1
TOR1A	1861	5J1S 5J1T	ATP ATP	A A	2	ATP	1
PSAT1	29968	3E77 3E77	PLP PLP	A B	2	PLP	1
RFC3	5983	7Z6H	AGS	E	1	AGS	1
PIGU	128869	7WLD	DKB	U	1	DKB	1
SCN3A	6328	7W7F	6OU	D	1	6OU	1
MRGPRX2	117194	7VUY 7VUZ 7VV0 7VV3 7VV4 7VV5 7VV6 7VDH 7VDM	CLR CLR CLR CLR CLR CLR CLR CLR CLR	R R R R R R R R R	9	CLR	1
GIPR	2696	7VAB	CLR	R	1	CLR	1
ABCA1	19	7TC0	CLR	A	1	CLR	1
FPR2	2358	7T6U 7T6V 6OMM	PLM PLM PLM	R R R	3	PLM	1
MAP4K1	11184	7SIU 7SIU	9ID 9ID	A B	2	9ID	1
RTCB	51493	7P3B	5GP	A	1	5GP	1
RNF2	6045	7ND1	U9E	A	1	U9E	1
GRM2	2912	7MTR	ZQY	A	1	ZQY	1
PRMT5	10419	7M05	YJG	A	1	YJG	1
MGLL	11343	7L4T	XPD	A	1	XPD	1
WLS	79971	7KC4 7KC4 7KC4	DR9 DR9 DR9	B B B	3	DR9	1
ORC4	5000	7JPO	ATP	D	1	ATP	1
GHSR	2693	7F83 7F83	1KQ 1KQ	A B	2	1KQ	1
PSMA6	5687	5LEX 5LEX 5LEY 5LEY 5LEZ 5LF0 5LF0 5LF1 5LF1 5LF3 5LF4 5LF4 5LF6 5LF7 5LF7	YCM YCM YCM YCM YCM YCM YCM YCM YCM YCM YCM YCM YCM YCM YCM	G U G U G G U G U G G U G G U	15	YCM	1
ARAP3	64411	5JCP	GDP	B	1	GDP	1
CHUK	1147	5EBZ 5EBZ	5TL 5TL	A E	2	5TL	1
SLC5A2	6524	7VSI	PLM	A	1	PLM	1
SLC26A5	375611	7LGU 7LGU 7LGU 7LGU 7LGW 7LGW 7LGW 7LGW	D12 D12 D12 D12 D12 D12 D12 D12	A A B B A A B B	8	D12	1
MALT1	10892	6YN8	OZK	A	1	OZK	1
TEAD2	8463	6UYB	QSJ	A	1	QSJ	1
RNF31	55072	6SC8	L6E	A	1	L6E	1
CYSLTR1	10800	6RZ4 6RZ5	OLC OLC	A A	2	OLC	1
PPP3CA	5530	6NUF	PGE	A	1	PGE	1
SPRTN	83932	6MDW 6MDX	FLC FLC	A A	2	FLC	1
BPTF	2186	6LU5	EUO	A	1	EUO	1
IDH1	3417	6IO0 6IO0	AOU AOU	A B	2	AOU	1
CHRNA4	1137	6CNK 6CNK	Y01 Y01	A D	2	Y01	1
PRPF4B	8899	6CNH	919	A	1	919	1
RAC1	5879	6AGP	GDP	A	1	GDP	1
KAT2A	2648	5TRL	SCA	B	1	SCA	1
EPHB3	2049	5L6O	6P6	A	1	6P6	1
MSRB3	253827	6Q9V	MLY	A	1	MLY	1
GRK5	2869	6PJX	SGV	A	1	SGV	1
CRHR2	1395	6PB1	PLM	P	1	PLM	1
AGTR1	185	6OS1	OLC	A	1	OLC	1
SQOR	58472	6OIB 6OIB	FAD FAD	A B	2	FAD	1
KAT7	11143	6MAJ 6MAK 7D0O 7D0P 7D0Q 7D0R 7D0S	ALY ALY ALY ALY ALY ALY ALY	A A A A A A A	7	ALY	1
PTGER3	5733	6M9T	OLA	A	1	OLA	1
KEAP1	9817	6LRZ	PG5	A	1	PG5	1
MACROD1	28992	6LH4	AR6	A	1	AR6	1
CD9	928	6K4J	PLM	A	1	PLM	1
NSDHL	50814	6JKH 6JKH	NAD NAD	A B	2	NAD	1
UHRF1	29128	6IIW	EPE	A	1	EPE	1
TACR1	6869	6HLP	OLA	A	1	OLA	1
UBA5	79876	6H77 6H77 6H78 6H78	ATP ATP ATP ATP	A B A B	4	ATP	1
METTL5	29081	6H2V	SAM	A	1	SAM	1
XIAP	331	6GJW	F2H	D	1	F2H	1
MTARC1	64757	6FW2 7P41	MTE MTE	A D	2	MTE	1
GLP1R	2740	7E14	V6G	R	1	V6G	1
PTGER2	5732	7CX2	P2E	R	1	P2E	1
SLC7A8	23428	7CMH 7CMI	3PH 3PH	B B	2	3PH	1
KMT2B	9757	7BRE	SAH	B	1	SAH	1
NUDT15	55270	7B65 7B65	SYW SYW	A B	2	SYW	1
PSMB8	5696	7AWE 7AWE	S5K S5K	L Z	2	S5K	1
LIMK1	3984	7ATU	RXN	A	1	RXN	1
DCLRE1C	64421	7APV	9F2	A	1	9F2	1
SMAD2	4087	6ZVQ	TAR	A	1	TAR	1
MLKL	197259	6ZPR 6ZZ1	QOK QOK	A A	2	QOK	1
CHRM1	1128	6ZG4	OLA	A	1	OLA	1
FTH1	2495	6WYF	RFT	A	1	RFT	1
ATP6V0E1	8992	6WLW	PTY	S	1	PTY	1
ALDH9A1	223	6VR6	NAD	A	1	NAD	1
NFS1	9054	6UXE 6W1D 7RTK	PLP PLP PLP	A A A	3	PLP	1
HCRTR2	3062	6TPN	OLA	A	1	OLA	1
TEAD4	7004	6SEO 6SEN	MYK MYK	A A	2	MYK	1
RAB39B	116442	6S5F	GNP	A	1	GNP	1
NAGK	55577	2CH6 2CH6	ADP ADP	A D	2	ADP	1
TXNRD1	7296	2CFY	FAD	A	1	FAD	1
MAOB	4129	2C72	RSA	B	1	RSA	1
TPMT	7172	2BZG	SAH	A	1	SAH	1
GMPR	2766	2BLE 2BWG 2BWG 2BWG 2BWG	5GP 5GP 5GP 5GP 5GP	A A B C D	5	5GP	1
NSUN5	55695	2B9E	SAM	A	1	SAM	1
BCAT1	586	2ABJ 2ABJ	CBC CBC	A D	2	CBC	1
INMT	11185	2A14	SAH	A	1	SAH	1
DLD	1738	1ZMC	FAD	B	1	FAD	1
ARL5B	221079	1YZG	GDP	A	1	GDP	1
ALB	213	1YSX	4EB	A	1	4EB	1
ERI1	90459	1W0H 1ZBH 1ZBH 1ZBH 1ZBU	AMP AMP AMP AMP AMP	A A B D A	5	AMP	1
PGR	5241	1SR7 1SR7	MOF MOF	A B	2	MOF	1
CASP1	834	1RWP	HQC	A	1	HQC	1
SORD	6652	1PL6 1PL6 1PL8 1PL8	NAD NAD NAD NAD	A B A B	4	NAD	1
PTPN1	5770	1NWL	964	A	1	964	1
IMPDH2	3615	1NF7	MYD	A	1	MYD	1
ZADH2	284273	2X7H	PFN	A	1	PFN	1
GLRX5	51218	2WUL 2WUL 2WUL 2WUL	GSH GSH GSH GSH	A B C D	4	GSH	1
STK11	6794	2WTK	ANP	F	1	ANP	1
NMRAL1	57407	2WM3	NFL	A	1	NFL	1
BPNT1	10380	2WEF	AMP	A	1	AMP	1
SUV39H2	79723	2R3A	SAM	A	1	SAM	1
DNMT3A	1788	2QRV 2QRV 4U7P 4U7T 4U7T 5YX2 5YX2 6BRR 6BRR 6F57 6PA7 6PA7 6W89 6W89 6W8B 6W8B 6W8D 6W8D 6W8J 6W8J	SAH SAH SAH SAH SAH SAH SAH SAH SAH SAH SAH SAH SAH SAH SAH SAH SAH SAH SAH SAH	A D A A C A D A D A K P A D A D A D A D	20	SAH	1
KAT6A	7994	2OZU	ALY	A	1	ALY	1
KAT5	10524	2OU2	ALY	A	1	ALY	1
ODC1	4953	2OO0 2OO0 7S3F	PLP PLP PLP	A B A	3	PLP	1
GNPNAT1	64841	2O28 2O28	COA COA	A B	2	COA	1
PTPN13	5783	2M0Z 2M10	33B 33B	A A	2	33B	1
BAK1	578	2LP8	33B	B	1	33B	1
APLF	200558	2KQE	ADN	A	1	ADN	1
DDAH1	23576	2JAI	CIR	A	1	CIR	1
ARL5A	26225	2H16 2H16 2H16 2H16	GDP GDP GDP GDP	A B C D	4	GDP	1
KAT8	84148	2GIV 3QAH 3TOA 3TOB 4DNC 5WCI 6BA2 6BA4 6CT2 6OIN 6OIO 6OIQ 6OIR 6OWH 6OWI 6PD8 6PD9 6PDA 6PDB 6PDC 6PDD 6PDE 6PDF 6PDG 7CMR	ALY ALY ALY ALY ALY ALY ALY ALY ALY ALY ALY ALY ALY ALY ALY ALY ALY ALY ALY ALY ALY ALY ALY ALY ALY	A A A A A A A A A A A A A A A A A A A A A A A A A	25	ALY	1
XDH	7498	2E1Q 2E1Q	MTE MTE	A B	2	MTE	1
FABP1	2168	7DZL 7DZL	HP9 HP9	A B	2	HP9	1
CYP46A1	10858	7N6F	0I1	A	1	0I1	1
CHFR	55743	2XOC	ADP	A	1	ADP	1
TRPV6	55503	7S8C 7S8C 7S8C 7S8C	ECL ECL ECL ECL	A B C D	4	ECL	1
CCT3	7203	7NVM 7NVO	ADP ADP	g G	2	ADP	1
CCT5	22948	7NVL 7NVM 7NVN 7NVO	ADP ADP ADP ADP	E E E E	4	ADP	1
CACNA1B	774	7MIX	3PE	A	1	3PE	1
NSD3	54904	7CRQ 7CRQ 7CRR 5UPD 6CEN	SAM SAM SAM SAM SAM	I L I A A	5	SAM	1
GCH1	2643	6Z80 6Z80 6Z80	8GT 8GT 8GT	E F D	3	8GT	1
ATP6V0B	533	6WM2 6WLW	WSS WSS	0 0	2	WSS	1
WEE2	494551	5VDK	8X7	A	1	8X7	1
DNMT3B	1789	6U8P 6U8P 6U90 6U90 7V0E 7V0E 7V0E 7V0E 6KDL 6KDL 6KDT 6KDT 6U8V 6U8V 6U8W 6U8W 6U8X 6U8X 6KDP 6KDP 6U91 6U91	SAH SAH SAH SAH SAH SAH SAH SAH SAH SAH SAH SAH SAH SAH SAH SAH SAH SAH SAH SAH SAH SAH	A D A D A D E F A D A D A D A D A D A D A D	22	SAH	1
CTSC	1075	6RN6	K9Q	E	1	K9Q	1
NSD1	64324	6KQP 6KQQ 3OOI	SAM SAM SAM	A A A	3	SAM	1
EDNRB	1910	6K1Q 6K1Q 6IGK 6IGL 5X93 5X93	OLC OLC OLC OLC OLC OLC	A A A A A A	6	OLC	1
EFTUD2	9343	6FF4 7DVQ 7AAV	GTP GTP GTP	B C r	3	GTP	1
PRPF8	10594	6AH0	IHP	A	1	IHP	1
CDA	978	1MQ0 1MQ0	BRD BRD	A B	2	BRD	1
F9	2158	1MGX 1MGX	CGU CGU	A A	2	CGU	1
RND3	390	1M7B	GTP	A	1	GTP	1
BHMT	635	1LT8 1LT8	CBH CBH	A B	2	CBH	1
PPP1CC	5501	1JK7	OKA	A	1	OKA	1
ADH1C	126	1HT0 1HT0 1U3W	NAD NAD NAD	A B A	3	NAD	1
RXRB	6257	1H9U 1H9U 1H9U 1H9U	LG2 LG2 LG2 LG2	A B C D	4	LG2	1
ETFB	2109	1EFV 1T9G 2A1T 2A1U	AMP AMP AMP AMP	B S S B	4	AMP	1
ADK	132	1BX4	ADN	A	1	ADN	1
CTSK	1513	1ATK	E64	A	1	E64	1
ADH7	131	1AGN 1AGN 1D1S 1D1S 1D1S 1D1S 1D1T 1D1T 1D1T	NAD NAD NAD NAD NAD NAD NAD NAD NAD	A B A B C D B C D	9	NAD	1
SCN1B	6324	7XVE 7XVF	LPE LPE	B B	2	LPE	1
BRD2	6046	7WNA 7WNA 7WNA 7WNA 7WNA 7WNA	JGR JGR JGR JGR JGR JGR	A B C D E F	6	JGR	1
SETD3	84193	7LMS	SAH	A	1	SAH	1
PPARG	5468	7RLE 7RLE	EDK EDK	A C	2	EDK	1
ACKR3	57007	7SK3 7SK3 7SK3 7SK3 7SK3 7SK3 7SK8 7SK8 7SK8 7SK8 7SK8 7SK8 7SK4 7SK4 7SK9 7SK9 7SK5 7SK5 7SK5 7SK5 7SK7	CLR CLR CLR CLR CLR CLR CLR CLR CLR CLR CLR CLR CLR CLR CLR CLR CLR CLR CLR CLR CLR	A A A A A A A A A A A A A A A A A A A A A	21	CLR	1
APLNR	187	7SUS	8EH	A	1	8EH	1
ERBB2	2064	7PCD	70I	A	1	70I	1
FECH	2235	4MK4	CHD	B	1	CHD	1
CD1D	912	4LHU 4WW2	JLS JLS	A C	2	JLS	1
LINC02210-CRHR1	104909134	4K5Y	OLC	A	1	OLC	1
MACROD2	140733	4IQY	AR6	A	1	AR6	1
MAP3K14	9020	4IDV	13V	A	1	13V	1
HTR2B	3357	4IB4 6DS0	OLC OLC	A A	2	OLC	1
TARS1	6897	4HWT 4HWT	1B2 1B2	A B	2	1B2	1
CASP6	839	4HVA 4HVA	4HV 4HV	B A	2	4HV	1
GLTP	51228	4H2Z	MYS	A	1	MYS	1
VDR	7421	4G2I	0VQ	A	1	0VQ	1
KDM1B	221656	4FWE	FLC	A	1	FLC	1
NSUN4	387338	4FP9 4FP9 4FP9 4FP9 4FZV	SAM SAM SAM SAM SAM	A C D F A	5	SAM	1
RBP2	5948	4EDE 4EEJ 4EFG 4GKC 7LHJ 7LHM 7LHO	RET RET RET RET RET RET RET	A A A A A A A	7	RET	1
TNPO3	23534	4C0P	DTT	A	1	DTT	1
PLK3	1263	4B6L	9ZP	A	1	9ZP	1
RNF8	9025	4AYC	CPQ	A	1	CPQ	1
DNASE1	1773	4AWN	NAG	A	1	NAG	1
VCP	7415	5FTJ 5FTJ 5FTJ 5FTJ 5FTJ 5FTJ	OJA OJA OJA OJA OJA OJA	A B C D E F	6	OJA	1
PIK3AP1	118788	5FOR	1PE	A	1	1PE	1
CHRNA2	1135	5FJV	EPJ	E	1	EPJ	1
KMT2C	58508	5F59 5F6K 5F6K	SAH SAH SAH	A C E	3	SAH	1
CPS1	1373	5DOU 5DOU	ADP ADP	A B	2	ADP	1
LNX2	222484	5DIN	MES	B	1	MES	1
KMT2D	8085	4Z4P	SAH	A	1	SAH	1
GSTO1	9446	4YQV	4GG	A	1	4GG	1
GRK4	2868	4YHJ	AN2	B	1	AN2	1
TRIM24	8805	4YC9	4C1	A	1	4C1	1
LGALS1	3956	4Y24 4Y24	TD2 TD2	A B	2	TD2	1
POLN	353497	4XVK 4XVL	MES MES	A A	2	MES	1
PCYT2	5833	4XSV	CTP	A	1	CTP	1
EIF2AK3	9451	4X7H	3Z2	A	1	3Z2	1
PYGO2	90780	4UP5	94W	A	1	94W	1
DYNC2H1	79659	4RH7	ADP	A	1	ADP	1
CAMKMT	79823	4PWY	SAH	A	1	SAH	1
PITRM1	10531	4NGE 4RPU	MLY MLY	A A	2	MLY	1
FLT1	2321	3HNG	8ST	A	1	8ST	1
GAPDHS	26330	3H9E 3H9E 3PFW 3PFW	NAD NAD NAD NAD	O P O P	4	NAD	1
AHCYL2	23382	3GVP 3GVP 3GVP 3GVP	NAD NAD NAD NAD	A B C D	4	NAD	1
REV1	51455	3GQC	DCP	A	1	DCP	1
PDF	64146	3G5K 3G5K	BB2 BB2	A B	2	BB2	1
CRYL1	51084	3F3S	NAD	A	1	NAD	1
HDAC8	55869	3F0R	TSN	A	1	TSN	1
TYMS	7298	3EAW 4O1X 4O1X	CME CME CME	X A C	3	CME	1
LANCL1	10314	3E73	GSH	A	1	GSH	1
EPHA7	2045	3DKO	IHZ	A	1	IHZ	1
WEE1	7465	3CQE	P91	A	1	P91	1
ADH4	127	3COS 3COS	NAD NAD	A B	2	NAD	1
SMS	6611	3C6K	MTA	B	1	MTA	1
ARHGAP35	2909	3C5H	GNP	A	1	GNP	1
SETMAR	6419	3BO5	SAH	A	1	SAH	1
PDE10A	10846	2ZMF	CMP	B	1	CMP	1
RRP8	23378	2ZFU	SAH	A	1	SAH	1
JMJD1C	221037	2YPD 2YPD	EMT EMT	A A	2	EMT	1
CDKL1	8814	4AGU	D15	A	1	D15	1
UBAP1	51271	4AE4 4AE4	NHE NHE	A B	2	NHE	1
NTNG1	22854	3ZYJ	NAG	B	1	NAG	1
F2R	2149	3VW7	OLC	A	1	OLC	1
MAP2K6	5608	3VN9	ANK	A	1	ANK	1
CYP2B6	1555	3UA5	06X	A	1	06X	1
FARS2	10667	3TEG	DAH	A	1	DAH	1
ITK	3702	3T9T	IAQ	A	1	IAQ	1
KMT5B	51111	3S8P 5CPR 5WBV	SAM SAM SAM	A B A	3	SAM	1
KMT5C	84787	3RQ4	SAM	A	1	SAM	1
ASH1L	55870	3OPE 4YNM 4YNP 4YPA 4YPE 4YPU 6INE 6WZW 6AGO 6X0P	SAM SAM SAM SAM SAM SAM SAM SAM SAM SAM	A A A A A A A A A A	10	SAM	1
MAPK14	1432	3ODZ	BOG	X	1	BOG	1
ADRB2	154	3NY8 3NYA 5X7D 6PS1	CLR CLR CLR CLR	A A A A	4	CLR	1
PPOX	5498	3NKS 4IVM 4IVO	FAD FAD FAD	A B B	3	FAD	1
AHCYL1	10768	3MTG 3MTG	NAD NAD	A B	2	NAD	1
HMGCL	3155	3MP5	HMG	B	1	HMG	1
ATOX1	475	3IWL 4YDX	TCE TCE	A A	2	TCE	1
LCMT1	51451	3IEI	SAH	A	1	SAH	1
