# Supplementary material for: Molecular Bidents with Two Electrophilic Warheads as a New Pharmacological Modality
Source: ACS Cent Sci. 2024 Feb 26;10(6):1156–66. doi: 10.1021/acscentsci.3c01245 (PMC11212140; doi:10.1021/acscentsci.3c01245)
Supplement: Supplementary file 3 — oc3c01245_si_003.xlsx [file oc3c01245_si_003.xlsx]

## Sheet: Sheet1
protein family	Count of uniprot_id
ATPase	6
Channel protein superfamily	10
dehydrogenase	21
G-protein coupled receptor	38
GTPase	17
Hydrolase	9
Kinase	63
Methyltransferase	38
Nuclear hormone receptor	15
Other	150
Oxygenase	2
Peptidase	15
Phosphatase	6
polymerase	4
Reductase	10
Grand Total	404

## Sheet: cross_linking_pdbs_protein_fami
uniprot_id	Entrez ID	superfamily	family	subfamily	HUGO Symbol	protein family
P51449	6097		Nuclear hormone receptor family	NR1 subfamily	RORC	Nuclear hormone receptor
P00533	1956	Protein kinase superfamily	Tyr protein kinase family	EGF receptor subfamily	EGFR	Kinase
Q03181	5467		Nuclear hormone receptor family	NR1 subfamily	PPARD	Nuclear hormone receptor
P35968	3791	Protein kinase superfamily	Tyr protein kinase family	CSF-1/PDGF receptor subfamily	KDR	Kinase
Q07869	5465		Nuclear hormone receptor family	NR1 subfamily	PPARA	Nuclear hormone receptor
P61964	11091		WD repeat WDR5/wds family		WDR5	Other
P04637	7157		P53 family		TP53	Other
P15121	231		Aldo/keto reductase family		AKR1B1	Reductase
Q86U44	56339		MT-A70-like family		METTL3	Other
P51955	4751	Protein kinase superfamily	NEK Ser/Thr protein kinase family	NIMA subfamily	NEK2	Kinase
Q14680	9833	Protein kinase superfamily	CAMK Ser/Thr protein kinase family	SNF1 subfamily	MELK	Kinase
P19793	6256		Nuclear hormone receptor family	NR2 subfamily	RXRA	Nuclear hormone receptor
P53582	23173		Peptidase M24A family	Methionine aminopeptidase type 1 subfamily	METAP1	Peptidase
O00255	4221				MEN1	Other
Q9H7B4	64754	Class V-like SAM-binding methyltransferase superfamily	Histone-lysine methyltransferase family		SMYD3	Methyltransferase
P10721	3815	Protein kinase superfamily	Tyr protein kinase family	CSF-1/PDGF receptor subfamily	KIT	Kinase
P50053	3795		Carbohydrate kinase PfkB family		KHK	Kinase
O75469	8856		Nuclear hormone receptor family	NR1 subfamily	NR1I2	Nuclear hormone receptor
O43318	6885	Protein kinase superfamily	STE Ser/Thr protein kinase family	MAP kinase kinase kinase subfamily	MAP3K7	Kinase
O14733	5609	Protein kinase superfamily	STE Ser/Thr protein kinase family	MAP kinase kinase subfamily	MAP2K7	Kinase
P00352	216		Aldehyde dehydrogenase family		ALDH1A1	dehydrogenase
P07333	1436	Protein kinase superfamily	Tyr protein kinase family	CSF-1/PDGF receptor subfamily	CSF1R	Kinase
Q99814	2034				EPAS1	Other
P04150	2908		Nuclear hormone receptor family	NR3 subfamily	NR3C1	Nuclear hormone receptor
P08235	4306		Nuclear hormone receptor family	NR3 subfamily	NR3C2	Nuclear hormone receptor
Q9UHD2	29110	Protein kinase superfamily	Ser/Thr protein kinase family	I-kappa-B kinase subfamily	TBK1	Kinase
P53350	5347	Protein kinase superfamily	Ser/Thr protein kinase family	CDC5/Polo subfamily	PLK1	Kinase
P17707	262		Eukaryotic AdoMetDC family		AMD1	Other
Q96DC9	78990		Peptidase C65 family		OTUB2	Peptidase
O60760	27306	GST superfamily	Sigma family		HPGDS	Other
Q05397	5747	Protein kinase superfamily	Tyr protein kinase family	FAK subfamily	PTK2	Kinase
Q9BYW2	29072	Class V-like SAM-binding methyltransferase superfamily	Histone-lysine methyltransferase family	SET2 subfamily	SETD2	Methyltransferase
Q09472	2033				EP300	Other
P12931	6714	Protein kinase superfamily	Tyr protein kinase family	SRC subfamily	SRC	Kinase
Q13126	4507		PNP/MTAP phosphorylase family	MTAP subfamily	MTAP	Other
P22455	2264	Protein kinase superfamily	Tyr protein kinase family	Fibroblast growth factor receptor subfamily	FGFR4	Kinase
P49356	100529261		Protein prenyltransferase subunit beta family		CHURC1-FNTB	Other
P13631	5916		Nuclear hormone receptor family	NR1 subfamily	RARG	Nuclear hormone receptor
P08684	1576		Cytochrome P450 family		CYP3A4	Other
P05091	217		Aldehyde dehydrogenase family		ALDH2	dehydrogenase
P23526	191		Adenosylhomocysteinase family		AHCY	Other
P21554	1268		G-protein coupled receptor 1 family		CNR1	G-protein coupled receptor
P31749	207	Protein kinase superfamily	AGC Ser/Thr protein kinase family	RAC subfamily	AKT1	Kinase
Q9UNA4	11201		DNA polymerase type-Y family		POLI	polymerase
O75762	8989		Transient receptor (TC 1.A.4) family		TRPA1	Other
P35557	2645		Hexokinase family		GCK	Kinase
P41594	2915		G-protein coupled receptor 3 family		GRM5	G-protein coupled receptor
Q02750	5604	Protein kinase superfamily	STE Ser/Thr protein kinase family	MAP kinase kinase subfamily	MAP2K1	Kinase
P11766	128		Zinc-containing alcohol dehydrogenase family	Class-III subfamily	ADH5	dehydrogenase
P40261	4837	Class I-like SAM-binding methyltransferase superfamily	NNMT/PNMT/TEMT family		NNMT	Methyltransferase
P28482	5594	Protein kinase superfamily	CMGC Ser/Thr protein kinase family	MAP kinase subfamily	MAPK1	Kinase
Q9NYY3	10769	Protein kinase superfamily	Ser/Thr protein kinase family	CDC5/Polo subfamily	PLK2	Kinase
Q03164	4297	Class V-like SAM-binding methyltransferase superfamily	Histone-lysine methyltransferase family	TRX/MLL subfamily	KMT2A	Methyltransferase
Q9NRG4	56950	Class V-like SAM-binding methyltransferase superfamily			SMYD2	Methyltransferase
P51812	6197	Protein kinase superfamily	AGC Ser/Thr protein kinase family	S6 kinase subfamily	RPS6KA3	Kinase
Q8N8N7	145482		NADP-dependent oxidoreductase L4BD family		PTGR2	Reductase
O75460	2081	Protein kinase superfamily	Ser/Thr protein kinase family		ERN1	Kinase
P47895	220		Aldehyde dehydrogenase family		ALDH1A3	dehydrogenase
P01116	3845	Small GTPase superfamily	Ras family		KRAS	GTPase
Q9NSY1	55589	Protein kinase superfamily	Ser/Thr protein kinase family		BMP2K	Kinase
O15382	587		Class-IV pyridoxal-phosphate-dependent aminotransferase family		BCAT2	Other
P42336	5290		PI3/PI4-kinase family		PIK3CA	Kinase
P0C024	283927		Nudix hydrolase family	PCD1 subfamily	NUDT7	Hydrolase
Q99500	1903		G-protein coupled receptor 1 family		S1PR3	G-protein coupled receptor
Q9Y253	5429		DNA polymerase type-Y family		POLH	polymerase
Q99640	9088	Protein kinase superfamily	Ser/Thr protein kinase family	WEE1 subfamily	PKMYT1	Kinase
P34972	1269		G-protein coupled receptor 1 family		CNR2	G-protein coupled receptor
O14976	2580	Protein kinase superfamily	Ser/Thr protein kinase family		GAK	Kinase
P10826	5915		Nuclear hormone receptor family	NR1 subfamily	RARB	Nuclear hormone receptor
O60701	7358		UDP-glucose/GDP-mannose dehydrogenase family		UGDH	dehydrogenase
P34913	2053	AB hydrolase superfamily	Epoxide hydrolase family		EPHX2	Hydrolase
P61586	387	Small GTPase superfamily	Rho family		RHOA	GTPase
P16234	5156	Protein kinase superfamily	Tyr protein kinase family	CSF-1/PDGF receptor subfamily	PDGFRA	Kinase
P10276	5914		Nuclear hormone receptor family	NR1 subfamily	RARA	Nuclear hormone receptor
P11586	4522		Tetrahydrofolate dehydrogenase/cyclohydrolase family; Formate--tetrahydrofolate ligase family		MTHFD1	Hydrolase
P00390	2936		Class-I pyridine nucleotide-disulfide oxidoreductase family		GSR	Reductase
O94788	8854		Aldehyde dehydrogenase family		ALDH1A2	dehydrogenase
P36888	2322	Protein kinase superfamily	Tyr protein kinase family	CSF-1/PDGF receptor subfamily	FLT3	Kinase
Q15858	6335		Sodium channel (TC 1.A.1.10) family	Nav1.7/SCN9A subfamily	SCN9A	Channel protein superfamily
P14061	3292		Short-chain dehydrogenases/reductases (SDR) family		HSD17B1	dehydrogenase
Q9UGL1	10765		JARID1 histone demethylase family		KDM5B	Other
P08913	150		G-protein coupled receptor 1 family	Adrenergic receptor subfamily	ADRA2A	G-protein coupled receptor
Q8N4J0	138199		Carnosine N-methyltransferase family		CARNMT1	Methyltransferase
P08134	389	Small GTPase superfamily	Rho family		RHOC	GTPase
P78363	24	ABC transporter superfamily	ABCA family		ABCA4	Other
P20839	3614		IMPDH/GMPR family		IMPDH1	Other
Q9GZU1	57192		Transient receptor (TC 1.A.4) family	Polycystin subfamily	MCOLN1	Other
Q99986	7443	Protein kinase superfamily	CK1 Ser/Thr protein kinase family	VRK subfamily	VRK1	Kinase
Q01650	8140	Amino acid-polyamine-organocation (APC) superfamily	L-type amino acid transporter (LAT) (TC 2.A.3.8) family		SLC7A5	Other
P21728	1812		G-protein coupled receptor 1 family		DRD1	G-protein coupled receptor
P07711	1514		Peptidase C1 family		CTSL	Peptidase
P61006	4218	Small GTPase superfamily	Rab family		RAB8A	GTPase
Q9H3H5	1798		Glycosyltransferase 4 family		DPAGT1	Other
Q9HAN9	64802		Eukaryotic NMN adenylyltransferase family		NMNAT1	Other
Q9Y530	221443				OARD1	Other
P26358	1786	Class I-like SAM-binding methyltransferase superfamily	C5-methyltransferase family		DNMT1	Methyltransferase
P06239	3932	Protein kinase superfamily	Tyr protein kinase family	SRC subfamily	LCK	Kinase
Q2M2I8	22848	Protein kinase superfamily	Ser/Thr protein kinase family		AAK1	Kinase
P35398	6095		Nuclear hormone receptor family	NR1 subfamily	RORA	Nuclear hormone receptor
P67775	5515		PPP phosphatase family	PP-1 subfamily	PPP2CA	Phosphatase
O75899	9568		G-protein coupled receptor 3 family	GABA-B receptor subfamily	GABBR2	G-protein coupled receptor
Q96T66	349565		Eukaryotic NMN adenylyltransferase family		NMNAT3	Other
Q9H9B1	79813	Class V-like SAM-binding methyltransferase superfamily			EHMT1	Methyltransferase
Q06278	316		Xanthine dehydrogenase family		AOX1	dehydrogenase
Q16740	8192		Peptidase S14 family		CLPP	Peptidase
Q9UBS5	2550		G-protein coupled receptor 3 family	GABA-B receptor subfamily	GABBR1	G-protein coupled receptor
Q9Y4B6	9730		VPRBP/DCAF1 family		DCAF1	Other
Q96C45	54986	Protein kinase superfamily	Ser/Thr protein kinase family	APG1/unc-51/ULK1 subfamily	ULK4	Kinase
Q8IZF0	259232		NALCN family		NALCN	Other
P23378	2731		GcvP family		GLDC	Other
Q96KQ7	10919	Class V-like SAM-binding methyltransferase superfamily	Histone-lysine methyltransferase family	Suvar3-9 subfamily	EHMT2	Methyltransferase
Q9H082	83452	Small GTPase superfamily	Rab family		RAB33B	GTPase
P23921	6240		Ribonucleoside diphosphate reductase large chain family		RRM1	Reductase
O43497	8913		Calcium channel alpha-1 subunit (TC 1.A.1.11) family	CACNA1G subfamily	CACNA1G	Channel protein superfamily
P36544	1139		Ligand-gated ion channel (TC 1.A.9) family	Acetylcholine receptor (TC 1.A.9.1) subfamily	CHRNA7	Channel protein superfamily
Q14534	6713		Squalene monooxygenase family		SQLE	Oxygenase
P41143	4985		G-protein coupled receptor 1 family		OPRD1	G-protein coupled receptor
Q16531	1642		DDB1 family		DDB1	Other
P53611	5876		Protein prenyltransferase subunit beta family		RABGGTB	Other
O43148	8731	Class I-like SAM-binding methyltransferase superfamily	mRNA cap 0 methyltransferase family		RNMT	Methyltransferase
Q7L8A9	22846	Transglutaminase-like superfamily	Vasohibin family		VASH1	Other
P62136	5499		PPP phosphatase family	PP-1 subfamily	PPP1CA	Phosphatase
P15498	7409				VAV1	Other
Q16878	1036		Cysteine dioxygenase family		CDO1	Oxygenase
Q5W0Z9	253832		DHHC palmitoyltransferase family		ZDHHC20	Other
Q01469	2171	Calycin superfamily	Fatty-acid binding protein (FABP) family		FABP5	Other
Q86W56	670		Poly(ADP-ribose) glycohydrolase family		BPHL	Hydrolase
O95467	2778		NESP55 family		GNAS	Other
Q13630	7264		NAD(P)-dependent epimerase/dehydratase family	Fucose synthase subfamily	GFUS	Other
O96028	7468	Class V-like SAM-binding methyltransferase superfamily	Histone-lysine methyltransferase family	SET2 subfamily	NSD2	Methyltransferase
P26447	6275		S-100 family		S100A4	Other
Q9Y223	10020		UDP-N-acetylglucosamine 2-epimerase family; ROK (NagC/XylR) family		GNE	Other
P58753	114609				TIRAP	Other
P13995	10797		Tetrahydrofolate dehydrogenase/cyclohydrolase family		MTHFD2	Hydrolase
P35270	6697		Sepiapterin reductase family		SPR	Reductase
Q9GZN0	54112		G-protein coupled receptor 1 family		GPR88	G-protein coupled receptor
Q8TCB7	131965	Methyltransferase superfamily	METL family		METTL6	Methyltransferase
P16435	5447		NADPH--cytochrome P450 reductase family; Flavodoxin family; Flavoprotein pyridine nucleotide cytochrome reductase family		POR	Reductase
O43252	9061		APS kinase family; Sulfate adenylyltransferase family		PAPSS1	Kinase
P60953	998	Small GTPase superfamily	Rho family	CDC42 subfamily	CDC42	GTPase
O43414	79033				ERI3	Other
Q15722	1241		G-protein coupled receptor 1 family		LTB4R	G-protein coupled receptor
P00325	125		Zinc-containing alcohol dehydrogenase family		ADH1B	dehydrogenase
P35998	5701		AAA ATPase family		PSMC2	ATPase
P13716	210		ALAD family		ALAD	Other
O94804	6793	Protein kinase superfamily	STE Ser/Thr protein kinase family	STE20 subfamily	STK10	Kinase
Q9NQ11	23400		Cation transport ATPase (P-type) (TC 3.A.3) family	Type V subfamily	ATP13A2	ATPase
Q6PHR2	25989	Protein kinase superfamily	Ser/Thr protein kinase family	APG1/unc-51/ULK1 subfamily	ULK3	Kinase
O75908	8435		Membrane-bound acyltransferase family	Sterol o-acyltransferase subfamily	SOAT2	Other
P01112	3265	Small GTPase superfamily	Ras family		HRAS	GTPase
P07327	124		Zinc-containing alcohol dehydrogenase family		ADH1A	dehydrogenase
P99999	54205		Cytochrome c family		CYCS	Other
P41145	4986		G-protein coupled receptor 1 family		OPRK1	G-protein coupled receptor
Q9NUI1	26063		Short-chain dehydrogenases/reductases (SDR) family		DECR2	dehydrogenase
P43250	2870	Protein kinase superfamily	AGC Ser/Thr protein kinase family	GPRK subfamily	GRK6	Kinase
Q14204	1778		Dynein heavy chain family		DYNC1H1	Other
Q9H867	79609	Methyltransferase superfamily	METTL21 family		VCPKMT	Methyltransferase
Q13976	5592	Protein kinase superfamily	AGC Ser/Thr protein kinase family	cGMP subfamily	PRKG1	Kinase
Q7RTV0	84844		PHF5 family		PHF5A	Other
Q06187	695	Protein kinase superfamily	Tyr protein kinase family	TEC subfamily	BTK	Kinase
P28329	1103		Carnitine/choline acetyltransferase family		CHAT	Other
P62745	388	Small GTPase superfamily	Rho family		RHOB	GTPase
P62820	5861	Small GTPase superfamily	Rab family		RAB1A	GTPase
Q9H228	53637		G-protein coupled receptor 1 family		S1PR5	G-protein coupled receptor
P29274	135		G-protein coupled receptor 1 family		ADORA2A	G-protein coupled receptor
Q9NYL2	51776	Protein kinase superfamily	STE Ser/Thr protein kinase family	MAP kinase kinase kinase subfamily	MAP3K20	Kinase
P20337	5865	Small GTPase superfamily	Rab family		RAB3B	GTPase
Q9P2T1	51292		IMPDH/GMPR family	GuaC type 1 subfamily	GMPR2	Other
Q9UBT2	10054		Ubiquitin-activating E1 family		UBA2	Other
Q6PL18	29028		AAA ATPase family		ATAD2	ATPase
Q16875	5209		Phosphoglycerate mutase family		PFKFB3	Other
Q00536	5127	Protein kinase superfamily	CMGC Ser/Thr protein kinase family	CDC2/CDKX subfamily	CDK16	Kinase
Q7L2J0	56257	Methyltransferase superfamily			MEPCE	Methyltransferase
Q13936	775		Calcium channel alpha-1 subunit (TC 1.A.1.11) family	CACNA1C subfamily	CACNA1C	Channel protein superfamily
O60502	10724		Glycosyl hydrolase 84 family		OGA	Hydrolase
P28222	3351		G-protein coupled receptor 1 family		HTR1B	G-protein coupled receptor
P00742	2159		Peptidase S1 family		F10	Peptidase
Q96GG9	54165				DCUN1D1	Other
P21917	1815		G-protein coupled receptor 1 family		DRD4	G-protein coupled receptor
Q8TEA1	221078	Class I-like SAM-binding methyltransferase superfamily	RsmB/NOP family		NSUN6	Methyltransferase
P00749	5328		Peptidase S1 family		PLAU	Peptidase
P25105	5724		G-protein coupled receptor 1 family		PTAFR	G-protein coupled receptor
Q9NW15	55129		Anoctamin family		ANO10	Other
O43924	5147		PDE6D/unc-119 family		PDE6D	Other
P18146	1958		EGR C2H2-type zinc-finger protein family		EGR1	Other
Q04724	7088		WD repeat Groucho/TLE family		TLE1	Other
P35499	6329		Sodium channel (TC 1.A.1.10) family	Nav1.4/SCN4A subfamily	SCN4A	Channel protein superfamily
Q86V24	79602		ADIPOR family		ADIPOR2	Other
Q86W50	79066	Methyltransferase superfamily	METTL16/RlmF family		METTL16	Methyltransferase
P42356	5297		PI3/PI4-kinase family	Type III PI4K subfamily	PI4KA	Kinase
P61026	10890	Small GTPase superfamily	Rab family		RAB10	GTPase
O94762	9400		Helicase family	RecQ subfamily	RECQL5	Other
O14656	1861		ClpA/ClpB family	Torsin subfamily	TOR1A	Other
Q9Y617	29968		Class-V pyridoxal-phosphate-dependent aminotransferase family	SerC subfamily	PSAT1	Other
P40938	5983		Activator 1 small subunits family		RFC3	Other
Q9H490	128869		PIGU family		PIGU	Other
Q9NY46	6328		Sodium channel (TC 1.A.1.10) family	Nav1.3/SCN3A subfamily	SCN3A	Channel protein superfamily
Q96LB1	117194		G-protein coupled receptor 1 family	Mas subfamily	MRGPRX2	G-protein coupled receptor
P48546	2696		G-protein coupled receptor 2 family		GIPR	G-protein coupled receptor
O95477	19	ABC transporter superfamily	ABCA family		ABCA1	Other
P25090	2358		G-protein coupled receptor 1 family		FPR2	G-protein coupled receptor
Q92918	11184	Protein kinase superfamily	STE Ser/Thr protein kinase family	STE20 subfamily	MAP4K1	Kinase
Q9Y3I0	51493		RtcB family		RTCB	Other
Q99496	6045				RNF2	Other
Q14416	2912		G-protein coupled receptor 3 family		GRM2	G-protein coupled receptor
O14744	10419	Class I-like SAM-binding methyltransferase superfamily	Protein arginine N-methyltransferase family		PRMT5	Methyltransferase
Q99685	11343	AB hydrolase superfamily	Monoacylglycerol lipase family		MGLL	Hydrolase
Q5T9L3	79971		Wntless family		WLS	Other
O43929	5000		ORC4 family		ORC4	Other
Q92847	2693		G-protein coupled receptor 1 family		GHSR	G-protein coupled receptor
P60900	5687		Peptidase T1A family		PSMA6	Peptidase
Q8WWN8	64411				ARAP3	Other
O15111	1147	Protein kinase superfamily	Ser/Thr protein kinase family	I-kappa-B kinase subfamily	CHUK	Kinase
P31639	6524		Sodium:solute symporter (SSF) (TC 2.A.21) family		SLC5A2	Other
P58743	375611		SLC26A/SulP transporter (TC 2.A.53) family		SLC26A5	Other
Q9UDY8	10892		Peptidase C14B family		MALT1	Peptidase
Q15562	8463				TEAD2	Other
Q96EP0	55072		RBR family		RNF31	Other
Q9Y271	10800		G-protein coupled receptor 1 family		CYSLTR1	G-protein coupled receptor
Q08209	5530		PPP phosphatase family	PP-2B subfamily	PPP3CA	Phosphatase
Q9H040	83932		Spartan family		SPRTN	Other
Q12830	2186		PBTF family		BPTF	Other
O75874	3417		Isocitrate and isopropylmalate dehydrogenases family		IDH1	dehydrogenase
P43681	1137		Ligand-gated ion channel (TC 1.A.9) family	Acetylcholine receptor (TC 1.A.9.1) subfamily	CHRNA4	Channel protein superfamily
Q13523	8899	Protein kinase superfamily	CMGC Ser/Thr protein kinase family		PRPF4B	Kinase
P63000	5879	Small GTPase superfamily	Rho family		RAC1	GTPase
Q92830	2648		Acetyltransferase family	GCN5 subfamily	KAT2A	Other
P54753	2049	Protein kinase superfamily	Tyr protein kinase family	Ephrin receptor subfamily	EPHB3	Kinase
Q8IXL7	253827		MsrB Met sulfoxide reductase family		MSRB3	Reductase
P34947	2869	Protein kinase superfamily	AGC Ser/Thr protein kinase family	GPRK subfamily	GRK5	Kinase
Q13324	1395		G-protein coupled receptor 2 family		CRHR2	G-protein coupled receptor
P30556	185		G-protein coupled receptor 1 family		AGTR1	G-protein coupled receptor
Q9Y6N5	58472		SQRD family		SQOR	Other
O95251	11143		MYST (SAS/MOZ) family		KAT7	Other
P43115	5733		G-protein coupled receptor 1 family		PTGER3	G-protein coupled receptor
Q14145	9817		KEAP1 family		KEAP1	Other
Q9BQ69	28992				MACROD1	Other
P21926	928		Tetraspanin (TM4SF) family		CD9	Other
Q15738	50814		3-beta-HSD family		NSDHL	Other
Q96T88	29128				UHRF1	Other
P25103	6869		G-protein coupled receptor 1 family		TACR1	G-protein coupled receptor
Q9GZZ9	79876		Ubiquitin-activating E1 family	UBA5 subfamily	UBA5	Other
Q9NRN9	29081	Methyltransferase superfamily	PrmA family		METTL5	Methyltransferase
P98170	331		IAP family		XIAP	Other
Q5VT66	64757				MTARC1	Other
P43220	2740		G-protein coupled receptor 2 family		GLP1R	G-protein coupled receptor
P43116	5732		G-protein coupled receptor 1 family		PTGER2	G-protein coupled receptor
Q9UHI5	23428	Amino acid-polyamine-organocation (APC) superfamily	L-type amino acid transporter (LAT) (TC 2.A.3.8) family		SLC7A8	Other
Q9UMN6	9757	Class V-like SAM-binding methyltransferase superfamily	Histone-lysine methyltransferase family	TRX/MLL subfamily	KMT2B	Methyltransferase
Q9NV35	55270		Nudix hydrolase family		NUDT15	Hydrolase
P28062	5696		Peptidase T1B family		PSMB8	Peptidase
P53667	3984	Protein kinase superfamily	TKL Ser/Thr protein kinase family		LIMK1	Kinase
Q96SD1	64421		DNA repair metallo-beta-lactamase (DRMBL) family		DCLRE1C	Other
Q15796	4087		Dwarfin/SMAD family		SMAD2	Other
Q8NB16	197259	Protein kinase superfamily			MLKL	Kinase
P11229	1128		G-protein coupled receptor 1 family	Muscarinic acetylcholine receptor subfamily	CHRM1	G-protein coupled receptor
P02794	2495		Ferritin family		FTH1	Other
O15342	8992		V-ATPase e1/e2 subunit family		ATP6V0E1	ATPase
P49189	223		Aldehyde dehydrogenase family		ALDH9A1	dehydrogenase
Q9Y697	9054		Class-V pyridoxal-phosphate-dependent aminotransferase family	NifS/IscS subfamily	NFS1	Other
O43614	3062		G-protein coupled receptor 1 family		HCRTR2	G-protein coupled receptor
Q15561	7004				TEAD4	Other
Q96DA2	116442	Small GTPase superfamily	Rab family		RAB39B	GTPase
Q9UJ70	55577		Eukaryotic-type N-acetylglucosamine kinase family		NAGK	Kinase
Q16881	7296		Class-I pyridine nucleotide-disulfide oxidoreductase family		TXNRD1	Reductase
P27338	4129		Flavin monoamine oxidase family		MAOB	Other
P51580	7172	Class I-like SAM-binding methyltransferase superfamily	TPMT family		TPMT	Methyltransferase
P36959	2766		IMPDH/GMPR family	GuaC type 1 subfamily	GMPR	Other
Q96P11	55695	Class I-like SAM-binding methyltransferase superfamily	RsmB/NOP family		NSUN5	Methyltransferase
P54687	586		Class-IV pyridoxal-phosphate-dependent aminotransferase family		BCAT1	Other
O95050	11185	Class I-like SAM-binding methyltransferase superfamily	NNMT/PNMT/TEMT family		INMT	Methyltransferase
P09622	1738		Class-I pyridine nucleotide-disulfide oxidoreductase family		DLD	Reductase
Q96KC2	221079	Small GTPase superfamily	Arf family		ARL5B	GTPase
P02768	213		ALB/AFP/VDB family		ALB	Other
Q8IV48	90459				ERI1	Other
P06401	5241		Nuclear hormone receptor family	NR3 subfamily	PGR	Nuclear hormone receptor
P29466	834		Peptidase C14A family		CASP1	Peptidase
Q00796	6652		Zinc-containing alcohol dehydrogenase family		SORD	dehydrogenase
P18031	5770		Protein-tyrosine phosphatase family	Non-receptor class 1 subfamily	PTPN1	Phosphatase
P12268	3615		IMPDH/GMPR family		IMPDH2	Other
Q8N4Q0	284273		Zinc-containing alcohol dehydrogenase family	Quinone oxidoreductase subfamily	ZADH2	dehydrogenase
Q86SX6	51218		Glutaredoxin family	Monothiol subfamily	GLRX5	Other
Q15831	6794	Protein kinase superfamily	CAMK Ser/Thr protein kinase family	LKB1 subfamily	STK11	Kinase
Q9HBL8	57407		NmrA-type oxidoreductase family		NMRAL1	Reductase
O95861	10380	Inositol monophosphatase superfamily			BPNT1	Other
Q9H5I1	79723	Class V-like SAM-binding methyltransferase superfamily	Histone-lysine methyltransferase family	Suvar3-9 subfamily	SUV39H2	Methyltransferase
Q9Y6K1	1788	Class I-like SAM-binding methyltransferase superfamily	C5-methyltransferase family		DNMT3A	Methyltransferase
Q92794	7994		MYST (SAS/MOZ) family		KAT6A	Other
Q92993	10524		MYST (SAS/MOZ) family		KAT5	Other
P11926	4953		Orn/Lys/Arg decarboxylase class-II family		ODC1	Other
Q96EK6	64841		Acetyltransferase family	GNA1 subfamily	GNPNAT1	Other
Q12923	5783		Protein-tyrosine phosphatase family	Non-receptor class subfamily	PTPN13	Phosphatase
Q16611	578		Bcl-2 family		BAK1	Other
Q8IW19	200558		APLF family		APLF	Other
O94760	23576		DDAH family		DDAH1	Other
Q9Y689	26225	Small GTPase superfamily	Arf family		ARL5A	GTPase
Q9H7Z6	84148		MYST (SAS/MOZ) family		KAT8	Other
P47989	7498		Xanthine dehydrogenase family		XDH	dehydrogenase
P07148	2168	Calycin superfamily	Fatty-acid binding protein (FABP) family		FABP1	Other
Q9Y6A2	10858		Cytochrome P450 family		CYP46A1	Other
Q96EP1	55743		CHFR family		CHFR	Other
Q9H1D0	55503		Transient receptor (TC 1.A.4) family	TrpV subfamily	TRPV6	Other
P49368	7203		TCP-1 chaperonin family		CCT3	Other
P48643	22948		TCP-1 chaperonin family		CCT5	Other
Q00975	774		Calcium channel alpha-1 subunit (TC 1.A.1.11) family	CACNA1B subfamily	CACNA1B	Channel protein superfamily
Q9BZ95	54904	Class V-like SAM-binding methyltransferase superfamily	Histone-lysine methyltransferase family	SET2 subfamily	NSD3	Methyltransferase
P30793	2643		GTP cyclohydrolase I family		GCH1	Hydrolase
Q99437	533		V-ATPase proteolipid subunit family		ATP6V0B	ATPase
P0C1S8	494551	Protein kinase superfamily	Ser/Thr protein kinase family	WEE1 subfamily	WEE2	Kinase
Q9UBC3	1789	Class I-like SAM-binding methyltransferase superfamily	C5-methyltransferase family		DNMT3B	Methyltransferase
P53634	1075		Peptidase C1 family		CTSC	Peptidase
Q96L73	64324	Class V-like SAM-binding methyltransferase superfamily			NSD1	Methyltransferase
P24530	1910		G-protein coupled receptor 1 family	Endothelin receptor subfamily	EDNRB	G-protein coupled receptor
Q15029	9343	TRAFAC class translation factor GTPase superfamily	Classic translation factor GTPase family	EF-G/EF-2 subfamily	EFTUD2	GTPase
Q6P2Q9	10594				PRPF8	Other
P32320	978		Cytidine and deoxycytidylate deaminase family		CDA	Other
P00740	2158		Peptidase S1 family		F9	Peptidase
P61587	390	Small GTPase superfamily	Rho family		RND3	GTPase
Q93088	635				BHMT	Other
P36873	5501		PPP phosphatase family	PP-1 subfamily	PPP1CC	Phosphatase
P00326	126		Zinc-containing alcohol dehydrogenase family		ADH1C	dehydrogenase
P28702	6257		Nuclear hormone receptor family	NR2 subfamily	RXRB	Nuclear hormone receptor
P38117	2109		ETF beta-subunit/FixA family		ETFB	Other
P55263	132		Carbohydrate kinase PfkB family		ADK	Kinase
P43235	1513		Peptidase C1 family		CTSK	Peptidase
P40394	131		Zinc-containing alcohol dehydrogenase family	Class-IV subfamily	ADH7	dehydrogenase
Q07699	6324		Sodium channel auxiliary subunit SCN1B (TC 8.A.17) family		SCN1B	Channel protein superfamily
P25440	6046				BRD2	Other
Q86TU7	84193	Class V-like SAM-binding methyltransferase superfamily	SETD3 actin-histidine methyltransferase family		SETD3	Methyltransferase
P37231	5468		Nuclear hormone receptor family	NR1 subfamily	PPARG	Nuclear hormone receptor
P25106	57007		G-protein coupled receptor 1 family	Atypical chemokine receptor subfamily	ACKR3	G-protein coupled receptor
P35414	187		G-protein coupled receptor 1 family		APLNR	G-protein coupled receptor
P04626	2064	Protein kinase superfamily	Tyr protein kinase family	EGF receptor subfamily	ERBB2	Kinase
P22830	2235		Ferrochelatase family		FECH	Other
P15813	912				CD1D	Other
P34998	104909134		G-protein coupled receptor 2 family		LINC02210-CRHR1	G-protein coupled receptor
A1Z1Q3	140733				MACROD2	Other
Q99558	9020	Protein kinase superfamily	STE Ser/Thr protein kinase family	MAP kinase kinase kinase subfamily	MAP3K14	Kinase
P41595	3357		G-protein coupled receptor 1 family		HTR2B	G-protein coupled receptor
P26639	6897		Class-II aminoacyl-tRNA synthetase family		TARS1	Other
P55212	839		Peptidase C14A family		CASP6	Peptidase
Q9NZD2	51228		GLTP family		GLTP	Other
P11473	7421		Nuclear hormone receptor family	NR1 subfamily	VDR	Nuclear hormone receptor
Q8NB78	221656		Flavin monoamine oxidase family		KDM1B	Other
Q96CB9	387338	Class I-like SAM-binding methyltransferase superfamily	RsmB/NOP family		NSUN4	Methyltransferase
P50120	5948	Calycin superfamily	Fatty-acid binding protein (FABP) family		RBP2	Other
Q9Y5L0	23534				TNPO3	Other
Q9H4B4	1263	Protein kinase superfamily	Ser/Thr protein kinase family	CDC5/Polo subfamily	PLK3	Kinase
O76064	9025		RNF8 family		RNF8	Other
P24855	1773		DNase I family		DNASE1	Other
P55072	7415		AAA ATPase family		VCP	ATPase
Q6ZUJ8	118788				PIK3AP1	Other
Q15822	1135		Ligand-gated ion channel (TC 1.A.9) family	Acetylcholine receptor (TC 1.A.9.1) subfamily	CHRNA2	Channel protein superfamily
Q8NEZ4	58508	Class V-like SAM-binding methyltransferase superfamily	Histone-lysine methyltransferase family	TRX/MLL subfamily	KMT2C	Methyltransferase
P31327	1373				CPS1	Other
Q8N448	222484				LNX2	Other
O14686	8085	Class V-like SAM-binding methyltransferase superfamily	Histone-lysine methyltransferase family	TRX/MLL subfamily	KMT2D	Methyltransferase
P78417	9446	GST superfamily	Omega family		GSTO1	Other
P32298	2868	Protein kinase superfamily	AGC Ser/Thr protein kinase family	GPRK subfamily	GRK4	Kinase
O15164	8805				TRIM24	Other
P09382	3956				LGALS1	Other
Q7Z5Q5	353497		DNA polymerase type-A family		POLN	polymerase
Q99447	5833		Cytidylyltransferase family		PCYT2	Other
Q9NZJ5	9451	Protein kinase superfamily	Ser/Thr protein kinase family	GCN2 subfamily	EIF2AK3	Kinase
Q9BRQ0	90780				PYGO2	Other
Q8NCM8	79659		Dynein heavy chain family		DYNC2H1	Other
Q7Z624	79823	Class I-like SAM-binding methyltransferase superfamily	CLNMT methyltransferase family		CAMKMT	Methyltransferase
Q5JRX3	10531		Peptidase M16 family	PreP subfamily	PITRM1	Peptidase
P17948	2321	Protein kinase superfamily	Tyr protein kinase family	CSF-1/PDGF receptor subfamily	FLT1	Kinase
O14556	26330		Glyceraldehyde-3-phosphate dehydrogenase family		GAPDHS	dehydrogenase
Q96HN2	23382		Adenosylhomocysteinase family		AHCYL2	Other
Q9UBZ9	51455		DNA polymerase type-Y family		REV1	polymerase
Q9HBH1	64146		Polypeptide deformylase family		PDF	Other
Q9Y2S2	51084		3-hydroxyacyl-CoA dehydrogenase family		CRYL1	dehydrogenase
Q9BY41	55869		Histone deacetylase family	HD type 1 subfamily	HDAC8	Other
P04818	7298		Thymidylate synthase family		TYMS	Other
O43813	10314		LanC-like protein family		LANCL1	Other
Q15375	2045	Protein kinase superfamily	Tyr protein kinase family	Ephrin receptor subfamily	EPHA7	Kinase
P30291	7465	Protein kinase superfamily	Ser/Thr protein kinase family	WEE1 subfamily	WEE1	Kinase
P08319	127		Zinc-containing alcohol dehydrogenase family	Class-II subfamily	ADH4	dehydrogenase
P52788	6611		Spermidine/spermine synthase family		SMS	Other
Q9NRY4	2909				ARHGAP35	Other
Q53H47	6419	Class V-like SAM-binding methyltransferase superfamily	; Mariner transposase family		SETMAR	Methyltransferase
Q9Y233	10846		Cyclic nucleotide phosphodiesterase family		PDE10A	Other
O43159	23378	Methyltransferase superfamily	RRP8 family		RRP8	Methyltransferase
Q15652	221037		JHDM2 histone demethylase family		JMJD1C	Other
Q00532	8814	Protein kinase superfamily	CMGC Ser/Thr protein kinase family	CDC2/CDKX subfamily	CDKL1	Kinase
Q9NZ09	51271				UBAP1	Other
Q9Y2I2	22854				NTNG1	Other
P25116	2149		G-protein coupled receptor 1 family		F2R	G-protein coupled receptor
P52564	5608	Protein kinase superfamily	STE Ser/Thr protein kinase family	MAP kinase kinase subfamily	MAP2K6	Kinase
P20813	1555		Cytochrome P450 family		CYP2B6	Other
O95363	10667		Class-II aminoacyl-tRNA synthetase family		FARS2	Other
Q08881	3702	Protein kinase superfamily	Tyr protein kinase family	TEC subfamily	ITK	Kinase
Q4FZB7	51111	Class V-like SAM-binding methyltransferase superfamily	Histone-lysine methyltransferase family	Suvar4-20 subfamily	KMT5B	Methyltransferase
Q86Y97	84787	Class V-like SAM-binding methyltransferase superfamily	Histone-lysine methyltransferase family	Suvar4-20 subfamily	KMT5C	Methyltransferase
Q9NR48	55870	Class V-like SAM-binding methyltransferase superfamily	Histone-lysine methyltransferase family	SET2 subfamily	ASH1L	Methyltransferase
Q16539	1432	Protein kinase superfamily	CMGC Ser/Thr protein kinase family	MAP kinase subfamily	MAPK14	Kinase
P07550	154		G-protein coupled receptor 1 family	Adrenergic receptor subfamily	ADRB2	G-protein coupled receptor
P50336	5498		Protoporphyrinogen/coproporphyrinogen oxidase family	Protoporphyrinogen oxidase subfamily	PPOX	Other
O43865	10768		Adenosylhomocysteinase family		AHCYL1	Other
P35914	3155		HMG-CoA lyase family		HMGCL	Other
O00244	475		ATX1 family		ATOX1	Other
Q9UIC8	51451	Methyltransferase superfamily	LCMT family		LCMT1	Methyltransferase
