# Supplementary material for: Molecular Bidents with Two Electrophilic Warheads as a New Pharmacological Modality
Source: ACS Cent Sci. 2024 Feb 26;10(6):1156–66. doi: 10.1021/acscentsci.3c01245 (PMC11212140; doi:10.1021/acscentsci.3c01245)
Supplement: Supplementary file 4 — oc3c01245_si_004.xlsx [file oc3c01245_si_004.xlsx]

## Sheet: Results
Profile compounds in H3255 live cell - gel-filtered lysates
Kinase	Reference	Sequence	Labeling Site	ZNL-0056 2.5 µM	Osimertinib 2.5 µM		Labeling Site Key
EGFR-L858R	UniRef100_P00533-L858R	AKLLGAEEK	Activation Loop	97.172	98.1626		Lys1:	Conserved Lysine 1
EGFR, EGFR-L858R	UniRef100_P00533-L858R, UniRef100_P00533	LLGAEEKEYHAEGGKVPIK	Activation Loop	83.2297	90.752		Lys2:	Conserved Lysine 2
EGFR, EGFR-L858R	UniRef100_P00533-L858R, UniRef100_P00533	IPVAIKELR	Lys1	94.3257	96.7842		ATP Loop:	ATP binding loop
ABL, ARG	UniRef100_P00519, UniRef100_P42684	LMTGDTYTAHAGAKFPIK	Activation Loop	-3.77925	8.44875		Activation Loop:	Activation loop
ABL, ARG	UniRef100_P00519, UniRef100_P42684	YSLTVAVKTLKEDTMEVEEFLK	Lys1	17.1051	4.31465		ATP:	ATP site in non-canonical kinase (e.g. lipid kinase)
ACK	UniRef100_Q07912	KVPFAWCAPESLK	Activation Loop	-21.3675	27.1668		Protein Kinase Domain:	Other lysine within kinase domain, possibly not in ATP binding site
ACK	UniRef100_Q07912	TVSVAVKCLKPDVLSQPEAMDDFIR	Lys1	-6.1844	25.6668		Other:	Labeling of residue outside of the protein kinase domain, possibly not in ATP binding site
AKT1	UniRef100_P31749	GTFGKVILVK	ATP Loop	-1.60471	-19.4527
AMPKa1, AMPKa2	UniRef100_Q96E92, UniRef100_P54646	VAVKILNR	Lys1	20.9437	6.4305
AMPKa1, AMPKa2	UniRef100_Q96E92, UniRef100_P54646	DLKPENVLLDAHMNAK	Lys2	9.65788	-33.2416			>90% Inhibition
ARAF	UniRef100_P10398	DLKSNNIFLHEGLTVK	Lys2	11.2769	-20.0669			75 - 90% Inhibition
ATM	UniRef100_Q13315	QLVKGRDDLRQDAVMQQVFQMCNTLLQR	ATP	-1.8814	24.6325			50 - 75% Inhibition
ATR	UniRef100_Q13535	FYIMMCKPK	ATP	18.0088	-16.1538			35 - 50% Inhibition
AurA	UniRef100_O14965	DIKPENLLLGSAGELK	Lys2	-15.7467	2.63673			No change
AurA	UniRef100_O14965	FILALKVLFK	Lys1	-0.0337404	-3.30262			>100% increase in MS signal (>2 fold increase)
AurA, AurB, AurC	UniRef100_Q9UQB9, UniRef100_Q96GD4, UniRef100_O14965	GKFGNVYLAR	ATP Loop	2.2432	20.5478		ND	Not determined
AurB	UniRef100_Q96GD4	SHFIVALKVLFK	Lys1	14.3814	9.89081		Data points inhibited >35% & not considered significant are left uncolored
BARK1	UniRef100_P25098	DLKPANILLDEHGHVR	Lys2	17.8312	-15.6515
BRAF, BRAF V600E	UniRef100_P15056_V600E, UniRef100_P15056	DLKSNNIFLHEDLTVK	Lys2	4.50501	-9.20868
BRAF, RAF1	UniRef100_P04049, UniRef100_P15056	IGDFGLATVKSR	Activation Loop	-19.366	-21.1404
CaMK1a	UniRef100_Q14012	LVAIKCIAK	Lys1	5.10936	7.01177
CaMK1d	UniRef100_Q8IU85	DLKPENLLYYSQDEESK	Lys2	1.97869	-8.17716
CaMK1d	UniRef100_Q8IU85	LFAVKCIPK	Lys1	11.2674	-14.3037
CaMK2a, CaMK2b, CaMK2d, CaMK2g	UniRef100_Q13555, UniRef100_Q53H78, UniRef100_Q9UQM7, UniRef100_Q13557	DLKPENLLLASK	Lys2	-8.14918	3.16658
CaMK2d	UniRef100_Q13557	IPTGQEYAAKIINTKK	Lys1	-4.11402	-3.06694
CaMK2g	UniRef100_Q13555	TSTQEYAAKIINTK	Lys1	-27.321	-34.8051
CaMKK2	UniRef100_Q96RR4	LAYNENDNTYYAMKVLSK	Lys1	74.5502	73.3075
CaMKK2	UniRef100_Q96RR4	DIKPSNLLVGEDGHIK	Lys2	73.0945	60.7607
CASK	UniRef100_O14936	ETGQQFAVKIVDVAK	Lys1	-14.2576	6.7554
CCRK	UniRef100_Q8IZL9	DLKPANLLISASGQLK	Lys2	2.06848	16.1001
CDC2	UniRef100_Q5H9N4	DLKPQNLLIDDK	Lys2	-1.32495	29.6263
CDC2	UniRef100_Q5H9N4	TTGQVVAMKK	Lys1	-18.5593	-1.27663
CDC2	UniRef100_Q5H9N4	KPLFHGDSEIDQLFR	Protein Kinase Domain	2.27677	-18.4765
CDK10	UniRef100_Q15131	DLKVSNLLMTDK	Lys2	23.6202	40.2172
CDK11, CDK8	UniRef100_P49336, UniRef100_Q9BWU1	DLKPANILVMGEGPER	Lys2	-0.339336	24.8196
CDK2	UniRef100_P24941	LTGEVVALKK	Lys1	0.581279	14.0897
CDK2	UniRef100_P24941	DLKPQNLLINTEGAIK	Lys2	13.0856	9.58696
CDK4	UniRef100_P11802	DLKPENILVTSGGTVK	Lys2	-12.9884	-1.29248
CDK5	UniRef100_Q00535	DLKPQNLLINR	Lys2	17.9615	26.1672
CDK5	UniRef100_Q00535	NRETHEIVALKR	Lys1	-65.4971	-40.729
CDK6	UniRef100_Q00534	DLKPQNILVTSSGQIK	Lys2	-27.5134	-8.50533
CDK7	UniRef100_P50613	DKNTNQIVAIKK	Lys1	-17.3357	33.9554
CDK7	UniRef100_P50613	DLKPNNLLLDENGVLK	Lys2	-3.12348	14.1659
CDK9	UniRef100_P50750	DMKAANVLITR	Lys2	16.5857	22.5899
CDK9	UniRef100_P50750	IGQGTFGEVFKAR	ATP Loop	-9.91715	12.0399
CDKL3	UniRef100_Q8IVW4	DIKPENILVSQSGITK	Lys2	-6.03408	4.58534
CHED	UniRef100_Q14004	DIKCSNILLNNR	Lys2	11.2947	27.9545
CHK1	UniRef100_B4DT73	DIKPENLLLDER	Lys2	-8.11462	15.0421
CHK2	UniRef100_O96017	VAIKIISK	Lys1	23.8259	17.8477
CHK2	UniRef100_O96017	DLKPENVLLSSQEEDCLIK	Lys2	13.8023	11.0784
CK1a	UniRef100_P48729	DIKPDNFLMGIGR	Lys2	10.1798	12.5902
CK1d, CK1e	UniRef100_P49674, UniRef100_P48730	DVKPDNFLMGLGKK	Lys2	10.8119	6.19611
CK1g1	UniRef100_Q9HCP0	DVKPENFLIGR	Lys2	16.5569	7.61942
CK1g1, CK1g2, CK1g3	UniRef100_Q9Y6M4, UniRef100_P78368, UniRef100_Q9HCP0	KIGCGNFGELR	ATP Loop	13.6303	-14.2744
CK1g3	UniRef100_Q9Y6M4	DVKPENFLIGRPGNK	Lys2	17.9661	7.05237
CK2a1	UniRef100_P68400	GGPNIITLADIVKDPVSR	Protein Kinase Domain	6.32212	-0.558483
CLK1	UniRef100_P49759	LTHTDLKPENILFVQSDYTEAYNPK	Lys2	-15.3755	21.2425
CLK2	UniRef100_P49760	LTHTDLKPENILFVNSDYELTYNLEK	Lys2	9.4969	26.639
CLK3	UniRef100_P49761	YEIVGNLGEGTFGKVVECLDHAR	ATP Loop	10.0199	-8.65998
CLK3	UniRef100_P49761	FLHENQLTHTDLKPENILFVNSEFETLYNEHK	Lys2	13.8392	-18.4327
CRK7	UniRef100_Q9NYV4	DIKCSNILLNNSGQIK	Lys2	-9.17047	31.9382
CSK	UniRef100_P41240	VAVKCIKNDATAQAFLAEASVMTQLR	Lys1	6.66742	16.0685
CSK	UniRef100_P41240	VSDFGLTKEASSTQDTGKLPVK	Activation Loop	-1.85139	-3.32969
CSK	UniRef100_P41240	VAVKCIK	Lys1	-0.837557	-17.1746
DGKA	UniRef100_P23743	IDPVPNTHPLLVFVNPKSGGK	ATP	14.0349	-5.67276
DNAPK	UniRef100_P78527	EHPFLVKGGEDLR	ATP	26.4824	29.9462
DNAPK	UniRef100_P78527	KGGSWIQEINVAEK	ATP	-18.274	7.78502
DRAK1, DRAK2	UniRef100_Q9UEE5, UniRef100_O94768	GKFAVVR	ATP Loop	46.5981	13.6246
eEF2K	UniRef100_O00418	YIKYNSNSGFVR	ATP	-31.5175	-9.73044
EphA1	UniRef100_P21709	LLDDFDGTYETQGGKIPIR	Activation Loop	-5.33925	5.80827
EphA2	UniRef100_P29317	VLEDDPEATYTTSGGKIPIR	Activation Loop	13.1657	18.1143
EphB2	UniRef100_P29323	FLEDDTSDPTYTSALGGKIPIR	Activation Loop	-8.51393	1.08694
EphB4	UniRef100_P54760	FLEENSSDPTYTSSLGGKIPIR	Activation Loop	-4.45497	19.1926
Erk1	UniRef100_P27361	DLKPSNLLINTTCDLK	Lys2	-17.6015	-0.640617
Erk2	UniRef100_P28482	DLKPSNLLLNTTCDLK	Lys2	-24.2007	1.86947
Erk5	UniRef100_Q13164	DLKPSNLLVNENCELK	Lys2	-18.1552	-4.10384
FAK	UniRef100_Q05397	CIGEGQFGDVHQGIYMSPENPALAVAIKTCK	Lys1	-40.2123	16.4989
FAK	UniRef100_Q05397	YMEDSTYYKASK	Activation Loop	-16.0645	-25.6189
FAM20B	UniRef100_O75063	ETEPACADGDIMEGSVTLWLPDVWPLQKHR	ATP	-17.9267	20.1458
FER	UniRef100_P16591	QEDGGVYSSSGLKQIPIK	Activation Loop	-11.0561	28.7388
FER	UniRef100_P16591	TSVAVKTCKEDLPQELK	Lys1	-6.35437	-15.4219
FGFR1, FMS, PDGFRb, TYRO3	UniRef100_Q06418, UniRef100_P11362, UniRef100_P07333, UniRef100_P09619	VAVKMLK	Lys1	-17.6823	0.601568
FRAP	UniRef100_P42345	IQSIAPSLQVITSKQRPR	ATP	-27.2017	-39.1151
FRK	UniRef100_P42685	LGSGQFGEVWEGLWNNTTPVAVKTLKPGSMDPNDFLR	Lys1	7.56279	12.7843
FRK	UniRef100_P42685	HEIKLPVK	Activation Loop	-77.564	-27.9197
FYN, SRC, YES	UniRef100_P07947, UniRef100_P06241, UniRef100_P12931	QGAKFPIKWTAPEAALYGR	Activation Loop	1.55202	7.83621
GCK	UniRef100_Q12851, UniRef100_P35557	DIKGANLLLTLQGDVK	Lys2	0.860708	15.4446
GCK	UniRef100_Q12851, UniRef100_P35557	DTVTSELAAVKIVK	Lys1	-6.81099	-23.7995
GCN2 domain2	UniRef100_Q9P2K8	LDGCCYAVKR	Lys1	0.061675	3.58602
GCN2 domain2	UniRef100_Q9P2K8	DLKPVNIFLDSDDHVK	Lys2	5.50923	-25.4176
GSK3A	UniRef100_P49840	DIKPQNLLVDPDTAVLK	Lys2	11.5216	-5.20627
GSK3B	UniRef100_P49841	DIKPQNLLLDPDTAVLK	Lys2	-4.25235	-0.304464
HER2/ErbB2	UniRef100_P04626	GIWIPDGENVKIPVAIKVLR	Lys1	60.7339	89.0792
HER2/ErbB2	UniRef100_P04626	LLDIDETEYHADGGKVPIK	Activation Loop	65.9305	82.4471
HER3/ErbB3	UniRef100_P21860	SPSQVQVADFGVADLLPPDDKQLLYSEAKTPIK	Activation Loop	25.5531	-24.1965
HER3/ErbB3	UniRef100_P21860	GVWIPEGESIKIPVCIKVIEDK	Lys1	-12.4255	-64.5635
HRI	UniRef100_Q9BQI3	IGDFGLACTDILQKNTDWTNR	Activation Loop	6.65081	-3.97123
IKKa	UniRef100_O15111	DLKPENIVLQDVGGK	Lys2	5.29071	-19.2757
IKKb	UniRef100_O14920	WHNQETGEQIAIKQCR	Lys1	11.1784	-15.9547
IKKb	UniRef100_O14920	DLKPENIVLQQGEQR	Lys2	1.99663	-28.8708
IKKe, TBK1	UniRef100_Q14164, UniRef100_Q9UHD2	DIKPGNIMR	Lys2	1.91441	-9.37748
ILK	UniRef100_Q13418	ISMADVKFSFQCPGR	Protein Kinase Domain	-9.19607	14.1007
ILK	UniRef100_Q13418	WQGNDIVVKVLK	Lys1	-6.72687	-18.0806
IRAK1	UniRef100_P51617	AIQFLHQDSPSLIHGDIKSSNVLLDER	Lys2	21.6184	-50.268
IRE1	UniRef100_O75460	DLKPHNILISMPNAHGK	Lys2	-29.1473	13.6218
ITPK1	UniRef100_Q13572	NFSAGTSDRESIFFNSHNVSKPESSSVLTELDKIEGVFERPSDEVIR	ATP	-0.63227	22.8884
JAK1 domain1	UniRef100_P23458	QLASALSYLEDKDLVHGNVCTKNLLLAR	Activation Loop	-24.2861	-25.3816
JAK1 domain2	UniRef100_P23458	YDPEGDNTGEQVAVKSLKPESGGNHIADLKK	Lys1	4.42925	-22.2282
JAK1 domain2	UniRef100_P23458	IGDFGLTKAIETDKEYYTVK	Activation Loop	4.65084	-24.5052
JNK1, JNK2, JNK3	UniRef100_P45984, UniRef100_P53779, UniRef100_P45983	DLKPSNIVVK	Lys2	-5.13577	13.3915
LATS1	UniRef100_O95835	DIKPDNILIDR	Lys2	20.8909	5.00947
LATS1	UniRef100_O95835	ALYATKTLR	Lys1	3.83186	-8.06627
LATS2	UniRef100_Q9NRM7	VDTHALYAMKTLR	Lys1	15.4171	-12.9361
LATS2	UniRef100_Q9NRM7	DIKPDNILIDLDGHIK	Lys2	23.5469	-15.5514
LKB1	UniRef100_Q15831	DIKPGNLLLTTGGTLK	Lys2	0.755636	-3.88364
LOK	UniRef100_O94804	DLKAGNVLMTLEGDIR	Lys2	-15.4168	-8.34925
LYN	UniRef100_P07948	EGAKFPIKWTAPEAINFGCFTIK	Activation Loop	-13.3055	7.24092
LYN	UniRef100_P07948	VAVKTLKPGTMSVQAFLEEANLMK	Lys1	-8.7436	-3.54845
MAP2K1	UniRef100_Q02750	IMHRDVKPSNILVNSR	Lys2	-10.2788	-20.7791
MAP2K1, MAP2K2	UniRef100_Q02750, UniRef100_P36507	DVKPSNILVNSR	Lys2	-6.73787	-10.5273
MAP2K1, MAP2K2	UniRef100_Q02750, UniRef100_P36507	KLIHLEIKPAIR	Lys1	9.81463	-64.7119
MAP2K2	UniRef100_P36507	HQIMHRDVKPSNILVNSR	Lys2	5.52241	12.1338
MAP2K3	UniRef100_P46734	MCDFGISGYLVDSVAKTMDAGCKPYMAPER	Activation Loop	11.0662	-14.4308
MAP2K3	UniRef100_P46734	DVKPSNVLINK	Lys2	-14.3802	-14.534
MAP2K4	UniRef100_P45985	DIKPSNILLDR	Lys2	2.6304	30.746
MAP2K4	UniRef100_P45985	MVHKPSGQIMAVKR	Lys1	5.67591	11.9708
MAP2K6	UniRef100_L5KNH7, UniRef100_P52564	HVPSGQIMAVKR	Lys1	-13.052	6.08121
MAP2K6	UniRef100_L5KNH7, UniRef100_P52564	DVKPSNVLINALGQVK	Lys2	-0.185875	-9.9783
MAP2K7	UniRef100_O14733	DVKPSNILLDER	Lys2	90.6606	-1.38576
MAP3K1	UniRef100_Q13233	DVKGANLLIDSTGQR	Lys2	-17.1025	8.44258
MAP3K15, MAP3K5, MAP3K6	UniRef100_O95382, UniRef100_Q99683, UniRef100_Q6ZN16	IAIKEIPER	Lys1	-7.87694	-10.031
MAP3K2	UniRef100_Q9Y2U5	ELAVKQVQFDPDSPETSKEVNALECEIQLLK	Lys1	12.1606	-20.284
MAP3K2, MAP3K3	UniRef100_Q9Y2U5, UniRef100_Q99759	DIKGANILR	Lys2	-6.00575	-6.64655
MAP3K3	UniRef100_Q99759	ELASKQVQFDPDSPETSKEVSALECEIQLLK	Lys1	-6.25495	10.8493
MAP3K4	UniRef100_Q9Y6R4	VYTCISVDTGELMAMKEIR	Lys1	16.3901	0.916948
MAP3K4	UniRef100_Q9Y6R4	DIKGANIFLTSSGLIK	Lys2	-19.045	-3.37096
MAP3K5	UniRef100_Q99683	DIKGDNVLINTYSGVLK	Lys2	-61.3966	21.0168
MAP3K6	UniRef100_O95382	DIKGDNVLINTFSGLLK	Lys2	20.4735	-16.2735
MAP4K3	UniRef100_Q8IVH8	DIKGANILLTDNGHVK	Lys2	21.1259	3.175
MAP4K3	UniRef100_Q8IVH8	NVNTGELAAIKVIK	Lys1	9.40786	-4.1998
MAP4K5	UniRef100_Q9Y4K4	DIKGANILLTDHGDVK	Lys2	15.1931	-6.74033
MAP4K5	UniRef100_Q9Y4K4	NVHTGELAAVKIIK	Lys1	-3.73768	-13.4347
MAPKAPK2, MAPKAPK3	UniRef100_P49137, UniRef100_Q16644	DVKPENLLYTSK	Lys2	-7.90023	-28.4424
MAPKAPK3	UniRef100_Q16644	QVLGLGVNGKVLECFHR	ATP Loop	4.06668	-14.0544
MARK1, MARK2	UniRef100_Q7KZI7, UniRef100_Q9P0L2	EVAVKIIDK	Lys1	11.3801	-15.416
MARK2	UniRef100_Q7KZI7	EVAVKIIDKTQLNSSSLQK	Lys1	25.2417	7.82125
MARK2, MARK3	UniRef100_Q7KZI7, UniRef100_P27448	DLKAENLLLDADMNIK	Lys2	9.02982	-12.049
MARK3	UniRef100_P27448	EVAIKIIDKTQLNPTSLQK	Lys1	17.8031	-25.9699
MARK3, MARK4	UniRef100_P27448, UniRef100_Q96L34	EVAIKIIDK	Lys1	16.2066	-12.531
MAST3	UniRef100_O60307	DLKPDNLLITSLGHIK	Lys2	3.88679	-21.8482
MASTL	UniRef100_Q96GX5	LYAVKVVK	Lys1	16.231	23.8196
MASTL	UniRef100_Q96GX5	GAFGKVYLGQK	ATP Loop	12.9797	16.5616
MELK	UniRef100_Q14680	DLKPENLLFDEYHK	Lys2	22.957	-15.3034
MER, TYRO3	UniRef100_Q12866, UniRef100_Q06418	KIYSGDYYR	Activation Loop	2.57043	33.0325
MET	UniRef100_P08581	DMYDKEYYSVHNK	Activation Loop	-17.5787	-2.26506
MLK1	UniRef100_P80192	DLKSSNILILQK	Lys2	-4.33405	34.8573
MLK3	UniRef100_Q16584	DLKSNNILLLQPIESDDMEHK	Lys2	26.7964	-1.48449
MLKL	UniRef100_Q8NB16	APVAIKVFK	Lys1	4.53335	-10.0474
MPSK1	UniRef100_O75716	DLKPTNILLGDEGQPVLMDLGSMNQACIHVEGSR	Lys2	7.63594	0.838486
MRCKb	UniRef100_Q9Y5S2	DIKPDNVLLDVNGHIR	Lys2	14.5083	-26.5045
MSK1 domain1	UniRef100_O75582	DIKLENILLDSNGHVVLTDFGLSK	Lys2	10.0369	-10.4069
MSK1 domain1, MSK2 domain1	UniRef100_O75582, UniRef100_O75676	VLGTGAYGKVFLVR	ATP Loop	15.2949	-40.8378
MSK2 domain1	UniRef100_O75676	DLKLENVLLDSEGHIVLTDFGLSK	Lys2	18.7213	4.96827
MSK2 domain1	UniRef100_O75676	LYAMKVLR	Lys1	-2.5627	-36.1112
MST1	UniRef100_Q13043	ETGQIVAIKQVPVESDLQEIIK	Lys1	-5.53288	-24.9154
MST1, MST2	UniRef100_Q13188, UniRef100_Q13043	DIKAGNILLNTEGHAK	Lys2	16.0836	17.9035
MST2	UniRef100_Q13188	ESGQVVAIKQVPVESDLQEIIK	Lys1	-6.8258	-13.5024
MST3	UniRef100_Q9Y6E0	DIKAANVLLSEHGEVK	Lys2	-1.11402	-15.4904
MST3, MST4, YSK1	UniRef100_Q9Y6E0, UniRef100_O00506, UniRef100_Q9P289	LADFGVAGQLTDTQIKR	Activation Loop	12.6603	-4.83504
MST4, YSK1	UniRef100_O00506, UniRef100_Q9P289	DIKAANVLLSEQGDVK	Lys2	-9.01148	-8.6905
NDR1	UniRef100_Q15208	DIKPDNLLLDSK	Lys2	5.72151	12.0336
NDR1	UniRef100_Q15208	DTGHVYAMKILR	Lys1	6.11825	-7.94958
NDR1, NDR2	UniRef100_Q9Y2H1, UniRef100_Q15208	LSDFGLCTGLKK	Activation Loop	-7.55058	-22.1177
NDR2	UniRef100_Q9Y2H1	DIKPDNLLLDAK	Lys2	3.25967	-0.655549
NDR2	UniRef100_Q9Y2H1	DTGHIYAMKILR	Lys1	10.9821	-19.6706
NEK1	UniRef100_Q96PY6	DIKSQNIFLTK	Lys2	-5.16005	-34.8066
NEK2	UniRef100_P51955	DLKPANVFLDGK	Lys2	-9.41809	-4.34001
NEK3	UniRef100_P51956	SKNIFLTQNGK	Activation Loop	-5.26747	-0.893681
NEK4	UniRef100_P51957	DLKTQNVFLTR	Lys2	7.56831	-12.6035
NEK6, NEK7	UniRef100_Q9HC98, UniRef100_Q8TDX7	DIKPANVFITATGVVK	Lys2	0.449732	-8.76923
NEK7	UniRef100_Q8TDX7	AACLLDGVPVALKK	Lys1	-9.3466	-12.1566
NEK9	UniRef100_Q8TD19	LGDYGLAKK	Activation Loop	-6.48742	-10.9601
NEK9	UniRef100_Q8TD19	DIKTLNIFLTK	Lys2	4.42391	-12.2234
NEK9	UniRef100_Q8TD19	RTEDDSLVVWKEVDLTR	Lys1	3.16659	-18.728
NuaK1	UniRef100_O60285	VVAIKSIR	Lys1	17.0074	2.76418
NuaK2	UniRef100_Q9H093	LVAIKSIR	Lys1	1.88146	-2.34098
p38a	UniRef100_Q16539	DLKPSNLAVNEDCELK	Lys2	-10.3848	19.8592
p38a	UniRef100_Q16539	QELNKTIWEVPER	Other	-5.02147	12.6353
p38b	UniRef100_Q15759	QELNKTVWEVPQR	Other	-8.80894	7.20205
p38d, p38g	UniRef100_P53778, UniRef100_O15264	DLKPGNLAVNEDCELK	Lys2	-20.569	11.0897
p70S6K	UniRef100_P23443	IFAMKVLK	Lys1	23.2251	-2.70616
p70S6K	UniRef100_P23443	DLKPENIMLNHQGHVK	Lys2	-10.7747	-39.3322
p70S6Kb	UniRef100_Q9UBS0	DLKPENIMLSSQGHIK	Lys2	-8.45134	-28.7501
PAN3	UniRef100_Q58A45	IQKSSNFGYITSCYK	ATP	-8.66355	10.8662
PAN3	UniRef100_Q58A45	VMDPTKILITGK	ATP	10.7752	3.65043
PCTAIRE1	UniRef100_Q00536	SKLTDNLVALKEIR	Lys1	-1.53915	-20.839
PCTAIRE1, PCTAIRE3	UniRef100_Q07002, UniRef100_Q00536	DLKPQNLLINER	Lys2	-3.27765	8.68693
PCTAIRE2	UniRef100_Q00537	DLKPQNLLINEK	Lys2	-15.118	2.63421
PCTAIRE2, PCTAIRE3	UniRef100_Q07002, UniRef100_Q00537	SKLTENLVALKEIR	Lys1	-16.6993	-33.0613
PDK1	UniRef100_O15530	EYAIKILEK	Lys1	17.565	-20.6802
PEK	UniRef100_Q9NZJ5	DLKPSNIFFTMDDVVK	Lys2	-15.1036	7.76395
PFTAIRE1	UniRef100_O94921	LVALKVIR	Lys1	20.8154	2.1576
PHKg2	UniRef100_P15735	ATGHEFAVKIMEVTAER	Lys1	-4.1539	-24.7056
PI4K2B	UniRef100_Q8TCG2	SEEPYGQLNPKWTK	ATP	-26.7243	26.7163
PI4KA, PI4KAP2	UniRef100_P42356, UniRef100_A4QPH2	SGTPMQSAAKAPYLAK	ATP	-23.5196	30.1208
PI4KB	UniRef100_Q9UBF8	VPHTQAVVLNSKDK	ATP	-25.9095	21.1017
PI4KB	UniRef100_Q9UBF8	LLSVIVKCGDDLRQELLAFQVLK	ATP	-8.98691	-20.453
PIK3C2B	UniRef100_O00750	VIFKCGDDLRQDMLTLQMIR	ATP	-9.58578	1.28478
PIK3C3	UniRef100_Q8NEB9	TEDGGKYPVIFKHGDDLRQDQLILQIISLMDK	ATP	6.74075	-7.4534
PIK3CB	UniRef100_P42338	VFGEDSVGVIFKNGDDLRQDMLTLQMLR	ATP	-22.3258	-1.39491
PIP4K2A	UniRef100_P48426	AKELPTLKDNDFINEGQK	ATP	-0.890055	-3.18323
PIP4K2A	UniRef100_P48426	YIIKTITSEDVAEMHNILK	ATP	-4.47947	-14.2826
PIP4K2B	UniRef100_P78356	AKDLPTFKDNDFLNEGQK	ATP	16.6291	-4.16571
PIP4K2C	UniRef100_Q8TBX8	TLVIKEVSSEDIADMHSNLSNYHQYIVK	ATP	60.8783	58.9961
PIP4K2C	UniRef100_Q8TBX8	VKELPTLKDMDFLNK	ATP	53.4859	55.4915
PIP5K3	UniRef100_Q9Y2I7	GGKSGAAFYATEDDRFILK	ATP	20.6579	48.9884
PITSLRE	UniRef100_P21127	DLKTSNLLLSHAGILK	Lys2	20.738	-3.83004
PKCa, PKCg	UniRef100_P17252, UniRef100_P05129	NLIPMDPNGLSDPYVKLK	Other	-17.497	-21.555
PKCi	UniRef100_P41743	IYAMKVVK	Lys1	2.28095	5.60547
PKCi	UniRef100_P41743	DLKLDNVLLDSEGHIK	Lys2	15.4484	-27.3451
PKD1, PKD2	UniRef100_Q9BZL6, UniRef100_Q15139	NIVHCDLKPENVLLASADPFPQVK	Lys2	7.45072	-8.5298
PKD2	UniRef100_Q9BZL6	DVAVKVIDK	Lys1	10.1894	-2.08692
PKD3	UniRef100_O94806	DVAIKVIDK	Lys1	-14.1049	-11.4365
PKD3	UniRef100_O94806	NIVHCDLKPENVLLASAEPFPQVK	Lys2	3.50773	-11.6336
PKN1	UniRef100_Q16512	VLLSEFRPSGELFAIKALK	Lys1	8.54148	-12.1739
PKN2	UniRef100_Q16513	DLKLDNLLLDTEGFVK	Lys2	22.0334	9.83789
PKR	UniRef100_P19525	DLKPSNIFLVDTK	Lys2	0.451282	6.18124
PKR	UniRef100_P19525	IGDFGLVTSLKNDGKR	Activation Loop	11.7218	-12.8894
PLK1	UniRef100_P53350	DLKLGNLFLNEDLEVK	Lys2	-1.16451	25.0096
PLK1	UniRef100_P53350	CFEISDADTKEVFAGKIVPK	Lys1	11.9429	9.55655
PLK2	UniRef100_Q9NYY3	DLKLGNFFINEAMELK	Lys2	18.7983	10.391
PRP4	UniRef100_Q13523	CNILHADIKPDNILVNESK	Lys2	16.3564	-3.84679
RIPK2	UniRef100_O43353	VQVAVKHLHIHTPLLDSER	Lys1	-9.62119	51.6972
ROCK1	UniRef100_Q13464	KLQLELNQER	Other	-20.3913	-7.61131
ROCK1, ROCK2	UniRef100_Q13464, UniRef100_O75116	DVKPDNMLLDK	Lys2	-10.3525	-1.59811
RON	UniRef100_Q04912	IQCAIKSLSR	Lys1	-9.01521	8.88707
RSK1 domain1	UniRef100_Q15418	KVTRPDSGHLYAMKVLK	Lys1	-35.1287	-11.7256
RSK1 domain1	UniRef100_Q15418	LTDFGLSKEAIDHEKK	Activation Loop	5.75089	-14.9434
RSK1 domain1, RSK2 domain1, RSK3 domain1	UniRef100_P51812, UniRef100_Q15349, UniRef100_Q15418	DLKPENILLDEEGHIK	Lys2	-1.0124	-33.3419
RSK1 domain2	UniRef100_Q15418	DLKPSNILYVDESGNPECLR	Lys2	11.7842	-13.9037
RSK2 domain1	UniRef100_P51812	QLYAMKVLK	Lys1	0.194648	3.33714
RSK2 domain1	UniRef100_P51812	LTDFGLSKESIDHEKK	Activation Loop	-17.4737	-31.9007
RSK2 domain2	UniRef100_P51812	DLKPSNILYVDESGNPESIR	Lys2	3.99642	-16.7844
RSK3 domain1	UniRef100_Q15349	DLKPENILLDEEGHIKITDFGLSK	Lys2	5.43234	-9.65827
SBK	UniRef100_Q52WX2	DIKPENVLLFDR	Lys2	9.60881	-14.2559
SGK	UniRef100_O00141	HKAEEVFYAVKVLQK	Lys1	12.5514	13.2275
SGK	UniRef100_O00141	DLKPENILLDSQGHIVLTDFGLCK	Lys2	1.70388	-15.062
SGK3	UniRef100_Q96BR1	FYAVKVLQK	Lys1	10.0792	2.94203
SIK	UniRef100_P57059	TQVAIKIIDK	Lys1	28.1897	47.9607
SLK	UniRef100_Q9H2G2	DLKAGNILFTLDGDIK	Lys2	-22.3188	8.3451
SLK	UniRef100_Q9H2G2	AQNKETSVLAAAKVIDTK	Lys1	-4.77431	-11.7099
SMG1	UniRef100_Q96Q15	DTVTIHSVGGTITILPTKTKPK	ATP	-33.9043	-6.68485
SMG1	UniRef100_Q96Q15	SYPYLFKGLEDLHLDER	ATP	-11.454	-44.3024
SRPK1	UniRef100_Q96SB4	IIHTDIKPENILLSVNEQYIR	Lys2	2.61569	2.20688
SRPK1, SRPK2	UniRef100_P78362, UniRef100_Q96SB4	FVAMKVVK	Lys1	-8.1447	21.7836
SRPK2	UniRef100_P78362	IIHTDIKPENILMCVDDAYVR	Lys2	10.0058	-2.34499
STLK5	UniRef100_Q7RTN6	SVKASHILISVDGK	Lys2	-41.1662	3.18012
STLK5	UniRef100_Q7RTN6	YSVKVLPWLSPEVLQQNLQGYDAK	Activation Loop	-9.16978	2.80956
STLK6	UniRef100_Q9C0K7	HTPTGTLVTIKITNLENCNEER	Lys1	16.7315	12.5888
SYK	UniRef100_P43405	TVAVKILK	Lys1	4.68068	-0.943329
SYK	UniRef100_P43405	ISDFGLSKALR	Activation Loop	4.35463	-19.6473
TAK1	UniRef100_O43318	DLKPPNLLLVAGGTVLK	Lys2	10.1666	-9.79934
TAO1, TAO3	UniRef100_Q7L7X3, UniRef100_Q9H2K8	DIKAGNILLTEPGQVK	Lys2	-18.6024	6.55024
TAO2	UniRef100_Q9UL54	DVKAGNILLSEPGLVK	Lys2	-4.54511	8.22812
TBK1	UniRef100_Q9UHD2	TGDLFAIKVFNNISFLRPVDVQMR	Lys1	5.25639	-18.1369
TLK1	UniRef100_Q9UKI8	YLNEIKPPIIHYDLKPGNILLVDGTACGEIK	Lys2	13.14	7.19543
TLK1	UniRef100_Q9UKI8	YAAVKIHQLNK	Lys1	31.3286	-53.2889
TLK2	UniRef100_Q86UE8	YVAVKIHQLNK	Lys1	15.3232	25.0138
TLK2	UniRef100_Q86UE8	YLNEIKPPIIHYDLKPGNILLVNGTACGEIK	Lys2	18.2747	3.88929
TNK1	UniRef100_Q13470	SVPVAVKSLR	Lys1	8.02266	58.2091
ULK1	UniRef100_O75385	DLKPQNILLSNPAGR	Lys2	3.47567	-9.00313
ULK3	UniRef100_D3DW67	EVVAIKCVAK	Lys1	-7.77984	-21.5753
VRK2	UniRef100_Q86Y07	MLDVLEYIHENEYVHGDIKAANLLLGYK	Lys2	7.8673	6.38936
Wee1	UniRef100_P30291	YIHSMSLVHMDIKPSNIFISR	Lys2	13.3913	6.35854
Wnk1, Wnk2	UniRef100_Q9Y3S1, UniRef100_Q9H4A3	GSFKTVYK	ATP Loop	-0.0954177	-14.8263
Wnk1, Wnk2, Wnk3	UniRef100_Q9BYP7, UniRef100_Q9Y3S1, UniRef100_Q9H4A3	DLKCDNIFITGPTGSVK	Lys2	-34.6362	11.8968
Wnk1, Wnk2, Wnk4	UniRef100_Q9Y3S1, UniRef100_Q96J92, UniRef100_Q9H4A3	IGDLGLATLKR	Activation Loop	1.27116	-32.3117
YANK3	UniRef100_Q86UX6	DVKPDNILLDER	Lys2	-11.6965	1.38584
YES	UniRef100_P07947	VAIKTLKPGTMMPEAFLQEAQIMK	Lys1	-13.4145	19.5843
ZAK	UniRef100_Q9NYL2	WISQDKEVAVKK	Lys1	12.1036	-16.2753
ZC1/HGK, ZC2/TNIK, ZC3/MINK	UniRef100_Q9UKE5, UniRef100_O95819, UniRef100_Q8N4C8	DIKGQNVLLTENAEVK	Lys2	9.25013	16.2842
ZC2/TNIK	UniRef100_Q9UKE5	TGQLAAIKVMDVTGDEEEEIKQEINMLKK	Lys1	32.8029	19.5406
